# Supplementary material for: SEC14-GOLD protein PATELLIN2 binds IRON-REGULATED TRANSPORTER1 linking root iron uptake to vitamin E
Source: Plant Physiol. 2022 Dec 9;192(1):504–26. doi: 10.1093/plphys/kiac563 (PMC10152663; doi:10.1093/plphys/kiac563)
Supplement: kiac563_Supplementary_Data [file kiac563_supplementary_data.zip]

Archive with 8 entries (8 files):
- PP2022RA00497R1_Supplemental_Table_S5.pdf
- Supplemental Figures.pdf
- Supplemental file Mat Methods.pdf
- Supplemental Table 3 revised.xlsx
- Supplemental Table S1.xlsx
- Supplemental Table S2.xlsx
- Supplemental Table S4.pdf
- Supplemental Table S6.xlsx
