# Supplementary material for: SEC14-GOLD protein PATELLIN2 binds IRON-REGULATED TRANSPORTER1 linking root iron uptake to vitamin E
Source: Plant Physiol. 2022 Dec 9;192(1):504–26. doi: 10.1093/plphys/kiac563 (PMC10152663; doi:10.1093/plphys/kiac563)
Supplement: kiac563_Supplementary_Data [file kiac563_supplementary_data.zip › Supplemental Table 3 revised.xlsx]

## Sheet: Supplemental Table 3_BP
Supplemental Table 3 - PATL2-HA3 interactome – List of enriched proteins of GO terms of biological processes under Fe-sufficiency and deficiency.
Listed are all proteins enriched in the GO terms of membrane systems. GO term enrichment analysis is based on the proteins detected by IP-MS under Fe-sufficient and -deficient conditions.
GO-term enrichment analysis was performed using ‘Protein ANalysis THrough Evolutionary Relationships’ (PANTHER 16.0, Mi et al., 2020).
Protein identification
ATG	Protein IDs	Protein names	Gene names
AT1G02140	O23676	Protein mago nashi homolog
AT1G22300	P48347;F4I1C1;F4I1B8;F4I1B7;Q9S9Z8	14-3-3-like protein GF14 epsilon	GRF10
AT1G45000	Q9MAK9;Q9SEI3;B3H533	26S protease regulatory subunit S10B homolog B;26S protease regulatory subunit 10B homolog A	RPT4B;RPT4A;At1g45000
AT1G45145	Q39241	Thioredoxin H5	TRX5
AT1G52760	Q9C942	Caffeoylshikimate esterase	CSE
AT1G62660	Q43348;A0A1P8AWL7;A0A1P8AWQ1	Acid beta-fructofuranosidase 3, vacuolar	BFRUCT3
AT1G70410	Q94CE4;Q9ZUC2	Beta carbonic anhydrase 4	BCA4
AT1G75270	Q9FRL8	Glutathione S-transferase DHAR2	DHAR2
AT1G75280	P52577;A0A1P8ART1;B3LFB7	Isoflavone reductase homolog P3
AT1G78380	Q9ZRW8	Glutathione S-transferase U19	GSTU19
AT2G20580	Q9SIV2	26S proteasome non-ATPase regulatory subunit 2 homolog A	RPN1A
AT2G30860	O80852	Glutathione S-transferase F9	GSTF9
AT2G47470	F4IL53;F4IL52;A8MSC5;O22263	Protein disulfide-isomerase like 2-1	UNE5;PDIL2-1
AT3G09440	O65719	Heat shock 70 kDa protein 3	HSP70-3
AT3G16640	P31265	Translationally-controlled tumor protein homolog	TCTP
AT3G18000	Q9FR44	Phosphoethanolamine N-methyltransferase 1	NMT1
AT3G54470	Q42586;Q9LPX2	Uridine 5-monophosphate synthase;Orotate phosphoribosyltransferase;Orotidine 5-phosphate decarboxylase	PYRE-F
AT3G55610	P54888;B3H5E3	Delta-1-pyrroline-5-carboxylate synthase B;Glutamate 5-kinase;Gamma-glutamyl phosphate reductase	P5CSB;P5CS2
AT4G14960	P29511;B9DFF8	Tubulin alpha-6 chain	TUBA6;TUA6
AT4G20260	Q96262;F4JUT9;F4JUT8	Plasma membrane-associated cation-binding protein 1	PCAP1
AT4G31180	Q9M084;Q8H104		At4g31180;At4g26870
AT4G37910	Q8GUM2	Heat shock 70 kDa protein 9, mitochondrial	HSP70-9
AT4G39260	F4JVC0;F4JVC1;Q03251;F4JVB9	Glycine-rich RNA-binding protein 8	CCR1;RBG8
AT4G39980	P29976;F4JIZ3;Q00218	Phospho-2-dehydro-3-deoxyheptonate aldolase 1, chloroplastic	DHS1
AT5G14040	Q9FMU6;Q9M2Z8	Mitochondrial phosphate carrier protein 3, mitochondrial	MPT3
AT5G22630	Q9FNJ8;Q9SGD6;Q9ZUY3;O22241	Arogenate dehydratase 5, chloroplastic;Arogenate dehydratase/prephenate dehydratase 6, chloroplastic;Arogenate dehydratase 3, chloroplastic;Arogenate dehydratase 4, chloroplastic	ADT5;ADT6;ADT3;ADT4
AT5G38480	P42644	14-3-3-like protein GF14 psi	GRF3
AT5G56030	P55737;F4K6B6	Heat shock protein 90-2	HSP90-2;HSP81-2
AT5G57110	Q9LF79	Calcium-transporting ATPase 8, plasma membrane-type	ACA8
AT5G61780	Q9FLT0		Tudor2
AT1G78570	Q9SYM5;A0A1I9LN83;Q9LH76	Trifunctional UDP-glucose 4,6-dehydratase/UDP-4-keto-6-deoxy-D-glucose 3,5-epimerase/UDP-4-keto-L-rhamnose-reductase RHM1;UDP-glucose 4,6-dehydratase;UDP-4-keto-6-deoxy-D-glucose 3,5-epimerase/UDP-4-keto-L-rhamnose 4-keto-reductase;Trifunctional UDP-glucose 4,6-dehydratase/UDP-4-keto-6-deoxy-D-glucose 3,5-epimerase/UDP-4-keto-L-rhamnose-reductase RHM3;UDP-glucose 4,6-dehydratase;UDP-4-keto-6-deox…	RHM1;RHM3
AT3G55120	P41088	Chalcone--flavonone isomerase 1	CHI1
AT5G05270	Q8VZW3	Probable chalcone--flavonone isomerase 3	CHI3
AT5G54160	Q9FK25	Flavone 3-O-methyltransferase 1	OMT1
AT1G71220	A0A1P8AVX3;Q0WL80	UDP-glucose:glycoprotein glucosyltransferase	UGGT
AT1G09640	O04487;C0Z2L8	Probable elongation factor 1-gamma 1
AT1G57720	Q9FVT2	Probable elongation factor 1-gamma 2
AT1G30580	Q9SA73	Obg-like ATPase 1	T5I8.3
AT1G51680	A8MS69;Q42524	4-coumarate--CoA ligase 1	4CL1
AT1G56070	Q9ASR1;F4JB05;F4JNE0;F4JB06		T6H22.13
AT1G64520	Q9SGW3	26S proteasome non-ATPase regulatory subunit 8 homolog A	RPN12A
AT1G75780	P12411	Tubulin beta-1 chain	TUBB1
AT2G30490	P92994	Trans-cinnamate 4-monooxygenase	CYP73A5
AT3G12780	Q9LD57	Phosphoglycerate kinase 1, chloroplastic	PGK1
AT3G17390	Q9LUT2	S-adenosylmethionine synthase 4	METK4
AT3G23990	P29197	Chaperonin CPN60, mitochondrial	CPN60
AT3G55280	A8MS83;Q9M3C3;Q8LD46	60S ribosomal protein L23a-2;60S ribosomal protein L23a-1	RPL23AB;RPL23AA
AT4G02450	F4JHJ0;Q8L7U4
AT4G24280	Q9STW6;Q9LTX9	Heat shock 70 kDa protein 6, chloroplastic;Heat shock 70 kDa protein 7, chloroplastic	HSP70-6;HSP70-7
AT4G29040	Q9SZD4;Q9SL67	26S proteasome regulatory subunit 4 homolog A;26S proteasome regulatory subunit 4 homolog B	RPT2A;RPT2B
AT4G38630	P55034	26S proteasome non-ATPase regulatory subunit 4 homolog	RPN10
AT5G19550	P46645	Aspartate aminotransferase, cytoplasmic isozyme 1	ASP2
AT5G19690	Q93ZY3;A0A1P8BFQ7	Dolichyl-diphosphooligosaccharide--protein glycosyltransferase subunit STT3A	STT3A
AT5G65020	Q9XEE2;F4KGH1	Annexin D2;Annexin	ANN2;ANNAT2
AT1G22530	Q56ZI2;PATL2;A0A1P8ANK1	Patellin-2	PATL2
AT1G30690	Q94C59	Patellin-4	PATL4
AT1G74100	Q9C9D0	Cytosolic sulfotransferase 16	SOT16
AT2G39990	O04202	Eukaryotic translation initiation factor 3 subunit F	TIF3F1
AT3G16450	O04311;Q9LIF8	Jacalin-related lectin 33	JAL33
AT3G16470	O04309;A0A1I9LQM9;Q9ZU23	Jacalin-related lectin 35	JAL35
AT4G11600	O48646	Probable phospholipid hydroperoxide glutathione peroxidase 6, mitochondrial	GPX6
AT1G20620	B9DG18;A0A1P8AWT7;Q42547;F4HUL6;Q2V4M4;A0A1P8AWR0;Q96528	Catalase-3	CAT3
AT1G66270	Q9C525;Q9LIF9	Beta-glucosidase 21	BGLU21
AT3G16400	Q9SDM9;O04316;O04318;O49326	Nitrile-specifier protein 1;Nitrile-specifier protein 4;Nitrile-specifier protein 3	NSP1;NSP4;NSP3
AT3G18740	Q9LSA3;Q9C8F7	60S ribosomal protein L30-3;Putative 60S ribosomal protein L30-1	RPL30C;RPL30A
AT4G39080	Q8W4S4;Q9SJT7	V-type proton ATPase subunit a3;V-type proton ATPase subunit a2	VHA-a3;VHA-a2
AT5G40770	O04331;Q9LY99	Prohibitin-3, mitochondrial	PHB3
AT5G42980	Q42403	Thioredoxin H3	TRX3
AT5G54800	Q9M5A9;A0A1P8AN56;Q94B38	Glucose-6-phosphate/phosphate translocator 1, chloroplastic;Glucose-6-phosphate/phosphate translocator 2, chloroplastic	GPT1;GPT2
AT3G02530	Q9M888;Q8L7N0	T-complex protein 1 subunit zeta 1;T-complex protein 1 subunit zeta 2	CCT6A;CCT6B
AT3G09200	Q42112;A8MQR4	60S acidic ribosomal protein P0-2	RPP0B;At3g09200
AT1G75750	F4I0N7;P46689	Gibberellin-regulated protein 1	GASA1
AT1G76030	P11574;Q8W4E2	V-type proton ATPase subunit B1;V-type proton ATPase subunit B3	VHA-B1;VHA-B3
AT1G78300	Q01525	14-3-3-like protein GF14 omega	GRF2
AT2G36530	P25696;A0A1P8B1N1	Bifunctional enolase 2/transcriptional activator	ENO2
AT3G09840	P54609;Q9LZF6;Q9SCN8	Cell division control protein 48 homolog A;Cell division control protein 48 homolog E;Cell division control protein 48 homolog D	CDC48A;CDC48E;CDC48D
AT3G18780	Q96292;Q96293;F4J8V9	Actin-2;Actin-8	ACT2;ACT8
AT3G26650	P25856;F4HNZ6;A0A1P8APR6;Q9LPW0	Glyceraldehyde-3-phosphate dehydrogenase GAPA1, chloroplastic;Glyceraldehyde-3-phosphate dehydrogenase GAPA2, chloroplastic	GAPA1;GAPA-2;GAPA2
AT5G43940	Q96533;F4K7D6	Alcohol dehydrogenase class-3;S-(hydroxymethyl)glutathione dehydrogenase	ADH2;HOT5
AT1G01620	Q08733;A8MSF6;P61837;Q39196;Q9SV31;Q8LAA6	Aquaporin PIP1-3;Aquaporin PIP1-1;Probable aquaporin PIP1-4	PIP1-3;PIP1C;PIP1-1;PIP1.4
AT2G04030	Q9SIF2		CR88
AT2G44060	O80576
AT3G11130	Q0WNJ6	Clathrin heavy chain 1	CHC1
AT4G24190	F4JQ55;Q9STX5	Endoplasmin homolog	SHD
AT2G01530	Q9ZVF2	MLP-like protein 329	MLP329

## Sheet: Supplemental Table 3_CC
Supplemental Table 3: HA3-PATL2 interactome – List of enriched proteins belonging to GO terms "Responses and stresses"in cellular compartments under Fe sufficiency and deficiency.
GO term enrichment analysis is based on the proteins detected by IP-MS under Fe-sufficient and -deficient conditions.
GO-enrichment term analysis was performed using ‘Protein ANalysis THrough Evolutionary Relationships’ (PANTHER 16.0, Mi et al., 2020).
Protein identification
ATG	Protein IDs	Protein names	Gene names
AT1G60780	O22715;Q9SAC9	AP-1 complex subunit mu-2	AP1M2
AT4G24550	Q9SB50;F4JQZ0;F4JQY9	AP-4 complex subunit mu	AP4M;At4g24550
AT1G30630	Q9SA78	Coatomer subunit epsilon-1
AT3G63460	Q8L611;F4J110;F4J109	Protein transport protein SEC31 homolog B	SEC31B;At3g63460
AT5G05010	Q93Y22	Coatomer subunit delta
AT1G12840	Q9SDS7	V-type proton ATPase subunit C	VHA-C
AT1G22530	Q56ZI2;PATL2;A0A1P8ANK1	Patellin-2	PATL2
AT1G27450	F4HSX1;P31166	Adenine phosphoribosyltransferase 1, chloroplastic	APT1
AT1G29880	O23627	Glycine--tRNA ligase 1, mitochondrial	GLYRS-1
AT1G52760	Q9C942	Caffeoylshikimate esterase	CSE
AT1G67730	Q8L9C4	Very-long-chain 3-oxoacyl-CoA reductase 1	KCR1
AT2G32730	O48844	26S proteasome non-ATPase regulatory subunit 1 homolog A	RPN2A
AT2G39990	O04202	Eukaryotic translation initiation factor 3 subunit F	TIF3F1
AT2G47110	P59232;P59271	Ubiquitin-40S ribosomal protein S27a-2;Ubiquitin;40S ribosomal protein S27a-2;Ubiquitin-40S ribosomal protein S27a-1;Ubiquitin;40S ribosomal protein S27a-1	RPS27AB;RPS27AA
AT3G07770	F4JFN3		Hsp89.1
AT3G13870	P93042	Protein ROOT HAIR DEFECTIVE 3	RHD3
AT3G16640	P31265	Translationally-controlled tumor protein homolog	TCTP
AT3G57010	Q9M1J7	Protein STRICTOSIDINE SYNTHASE-LIKE 8	SSL8
AT4G23850	Q9T0A0	Long chain acyl-CoA synthetase 4	LACS4
AT4G31180	Q9M084;Q8H104		At4g31180;At4g26870
AT5G38480	P42644	14-3-3-like protein GF14 psi	GRF3
AT5G54800	Q9M5A9;A0A1P8AN56;Q94B38	Glucose-6-phosphate/phosphate translocator 1, chloroplastic;Glucose-6-phosphate/phosphate translocator 2, chloroplastic	GPT1;GPT2
AT5G61780	Q9FLT0		Tudor2
AT5G62700	Q9ASR0;Q56YW9	Tubulin beta-3 chain;Tubulin beta-2 chain	TUBB3;TUBB2
AT1G66270	Q9C525;Q9LIF9	Beta-glucosidase 21	BGLU21
AT1G71220	A0A1P8AVX3;Q0WL80	UDP-glucose:glycoprotein glucosyltransferase	UGGT
AT2G04030	Q9SIF2		CR88
AT2G30490	P92994	Trans-cinnamate 4-monooxygenase	CYP73A5
AT2G36530	P25696;A0A1P8B1N1	Bifunctional enolase 2/transcriptional activator	ENO2
AT2G36880	Q9SJL8	S-adenosylmethionine synthase 3	METK3
AT3G09840	P54609;Q9LZF6;Q9SCN8	Cell division control protein 48 homolog A;Cell division control protein 48 homolog E;Cell division control protein 48 homolog D	CDC48A;CDC48E;CDC48D
AT5G19690	Q93ZY3;A0A1P8BFQ7	Dolichyl-diphosphooligosaccharide--protein glycosyltransferase subunit STT3A	STT3A
AT3G42050	Q9LX65	V-type proton ATPase subunit H	VHA-H
AT4G39080	Q8W4S4;Q9SJT7	V-type proton ATPase subunit a3;V-type proton ATPase subunit a2	VHA-a3;VHA-a2
AT5G33320	Q8RXN3	Phosphoenolpyruvate/phosphate translocator 1, chloroplastic	PPT1
AT1G07930	Q8W4H7;Q8GTY0;Q0WL56;P0DH99;F4HUA0;Q6NLF6	Elongation factor 1-alpha 2;Elongation factor 1-alpha 4;Elongation factor 1-alpha 3;Elongation factor 1-alpha 1	A2;A4;A3;A1;At1g07930
AT1G20010	P29513	Tubulin beta-5 chain	TUBB5
AT1G22300	P48347;F4I1C1;F4I1B8;F4I1B7;Q9S9Z8	14-3-3-like protein GF14 epsilon	GRF10
AT1G45145	Q39241	Thioredoxin H5	TRX5
AT1G62660	Q43348;A0A1P8AWL7;A0A1P8AWQ1	Acid beta-fructofuranosidase 3, vacuolar	BFRUCT3
AT1G75280	P52577;A0A1P8ART1;B3LFB7	Isoflavone reductase homolog P3
AT1G78380	Q9ZRW8	Glutathione S-transferase U19	GSTU19
AT4G14960	P29511;B9DFF8	Tubulin alpha-6 chain	TUBA6;TUA6
AT4G37910	Q8GUM2	Heat shock 70 kDa protein 9, mitochondrial	HSP70-9
AT5G57110	Q9LF79	Calcium-transporting ATPase 8, plasma membrane-type	ACA8
AT1G63000	Q9LQ04	Bifunctional dTDP-4-dehydrorhamnose 3,5-epimerase/dTDP-4-dehydrorhamnose reductase	NRS/ER
AT1G70410	Q94CE4;Q9ZUC2	Beta carbonic anhydrase 4	BCA4
AT1G75270	Q9FRL8	Glutathione S-transferase DHAR2	DHAR2
AT4G02450	F4JHJ0;Q8L7U4		At4g02450
AT4G28440	O49453	Uncharacterized protein At4g28440
AT4G39260	F4JVC0;F4JVC1;Q03251;F4JVB9	Glycine-rich RNA-binding protein 8	CCR1;RBG8
AT5G20890	Q940P8	T-complex protein 1 subunit beta	CCT2
AT5G44340	P24636	Tubulin beta-4 chain	TUBB4
AT5G56030	P55737;F4K6B6	Heat shock protein 90-2	HSP90-2;HSP81-2
AT1G09640	O04487;C0Z2L8	Probable elongation factor 1-gamma 1
AT1G56070	Q9ASR1;F4JB05;F4JNE0;F4JB06		T6H22.13
AT1G67430	P51413;F4HRW5	60S ribosomal protein L17-2	RPL17B;At1g67430
AT2G30860	O80852	Glutathione S-transferase F9	GSTF9
AT3G09440	O65719	Heat shock 70 kDa protein 3	HSP70-3
AT3G16470	O04309;A0A1I9LQM9;Q9ZU23	Jacalin-related lectin 35	JAL35
AT3G23990	P29197	Chaperonin CPN60, mitochondrial	CPN60
AT3G55120	P41088	Chalcone--flavonone isomerase 1	CHI1
AT4G20260	Q96262;F4JUT9;F4JUT8	Plasma membrane-associated cation-binding protein 1	PCAP1
AT5G09510	Q9FY64;A8MQ96	40S ribosomal protein S15-4	RPS15D
AT5G14040	Q9FMU6;Q9M2Z8	Mitochondrial phosphate carrier protein 3, mitochondrial	MPT3
AT5G19510	Q9SCX3	Elongation factor 1-beta 2
AT5G50850	Q38799	Pyruvate dehydrogenase E1 component subunit beta-1, mitochondrial	PDH2
AT2G21390	Q9SJT9	Coatomer subunit alpha-2
AT2G44610	O80501;Q9SID8;Q9LFT9;Q9SMR4;Q9LV79	Ras-related protein RABH1b;Ras-related protein RABH1d;Ras-related protein RABH1e;Ras-related protein RABH1c	RABH1B;RABH1D;RABH1E;RABH1C
AT2G47470	F4IL53;F4IL52;A8MSC5;O22263	Protein disulfide-isomerase like 2-1	UNE5;PDIL2-1
AT3G11130	Q0WNJ6	Clathrin heavy chain 1	CHC1
AT4G08520	Q8H1F4;Q940S5;Q84LG4	Coatomer subunit zeta-3
AT4G24190	F4JQ55;Q9STX5	Endoplasmin homolog	SHD
AT4G31490	Q9SV20	Coatomer subunit beta-2
AT4G34450	Q0WW26	Coatomer subunit gamma
AT4G35860	Q38922	Ras-related protein RABB1b	RABB1B
AT1G07890	F4HU93;Q05431	L-ascorbate peroxidase 1, cytosolic	APX1
AT1G14670	Q940S0;Q9ZPS7;Q9FHT4	Transmembrane 9 superfamily member 2;Transmembrane 9 superfamily member 3	TMN2;TMN3
AT1G72150	Q56WK6	Patellin-1	PATL1
AT5G23860	P29516	Tubulin beta-8 chain	TUBB8
AT1G06700	Q8H1G6	PTI1-like tyrosine-protein kinase 1	PTI11
AT1G13320	A0A1P8AMM6;F4HQR5;Q38951;F4JA59;Q38950	Serine/threonine-protein phosphatase 2A 65 kDa regulatory subunit A gamma isoform;Serine/threonine-protein phosphatase 2A 65 kDa regulatory subunit A beta isoform	PP2AA3;PP2AA2
AT4G33090	Q8VZH2	Aminopeptidase M1	APM1
AT4G35100	P93004;Q9ZVX8	Aquaporin PIP2-7;Aquaporin PIP2-7, N-terminally processed;Probable aquaporin PIP2-8	PIP2-7;PIP2-8
AT4G40030	A8MRL0;P59169;Q9LR02	Histone H3.3;Histone H3-like 3	At4g40030;HTR4
AT5G04740	Q9LZ23;F4JXP5	ACT domain-containing protein ACR12	ACR12;At5g04740
AT5G13450	Q96251;B9DGP8	ATP synthase subunit O, mitochondrial	ATP5
AT5G37510	B9DFQ9;Q9FGI6	NADH dehydrogenase [ubiquinone] iron-sulfur protein 1, mitochondrial	EMB1467
AT3G18740	Q9LSA3;Q9C8F7	60S ribosomal protein L30-3;Putative 60S ribosomal protein L30-1	RPL30C;RPL30A
AT3G62830	Q9LZI2	UDP-glucuronic acid decarboxylase 2	UXS2
AT4G38630	P55034	26S proteasome non-ATPase regulatory subunit 4 homolog	RPN10
AT5G03290	Q945K7	Isocitrate dehydrogenase [NAD] catalytic subunit 5, mitochondrial	IDH5
AT5G07350	Q8VZG7		Tudor1
AT5G10450	F4KGV2;F4KGV5;P48349	14-3-3-like protein GF14 lambda	GRF6
AT5G59880	F4JXD5;Q9ZSK4;Q39251	Actin-depolymerizing factor 3	ADF3
AT1G75780	P12411	Tubulin beta-1 chain	TUBB1
AT1G78850	Q9ZVA4;Q9ZVA5		F9K20.10;F9K20.9
AT3G12800	Q9LTV6;Q9XE46	Peroxisomal 2,4-dienoyl-CoA reductase
AT4G01100	F4JHS4;O04619;A0A1P8B4I5;A0A1P8B7M7;A0A1P8AQ10;F4JU70;F4HW79	Mitochondrial adenine nucleotide transporter ADNT1	ADNT1
