# Supplementary material for: SEC14-GOLD protein PATELLIN2 binds IRON-REGULATED TRANSPORTER1 linking root iron uptake to vitamin E
Source: Plant Physiol. 2022 Dec 9;192(1):504–26. doi: 10.1093/plphys/kiac563 (PMC10152663; doi:10.1093/plphys/kiac563)
Supplement: kiac563_Supplementary_Data [file kiac563_supplementary_data.zip › Supplemental Table S1.xlsx]

## Sheet: Supplemental Table 1_+Fe
Supplemental Table S1: Summary of proteomics data, PATL2-HA3 interactome under sufficient and deficient Fe supply in roots																				Supplemental Table S1A: Summary of proteomics data, PATL2-HA3 interactome under sufficient Fe supply in roots.
Listed are all proteins detected by IP-MS in roots and enriched under 50 µM Fe in PATL2-HA3 plants (5 biological replicates) compared to WT (4 biological replicates). Two different methods were employed for enrichment: 1) Student’s t-test: S0 0.1, FDR 0.05, columns AC, AD; 2) Enrichment with n ≥ 3 in HA3-PATL2 samples and n ≤ 2 in WT samples under sufficient Fe conditions, columns AE, AF.
The columns provide information on the identified proteins, the number of biological replicates in which the protein was detected, the intensity scores for the proteins in the individual samples of PATL2-HA3 (= PATL2) and wild type (WT), each at 0 Fe (-) and 50 µM Fe (+), and the enrichment for the two methods (+ means enrichment with respective test).
Arabidopsis thaliana protein identifcation was carried out by UniProt Retrieve/ID mapping tool (https://www.uniprot.org/uploadlists/).
Protein identification					log2 normalized intensity (LFQ)																							1) Student’s t-test		2) Enrichment
ATG	Protein IDs	Protein names	Gene names	number	01 PATL2-_1	02 PATL2 -_1	03 PATL2 -_1	04 PATL2 -_1	05 PATL2 -_1	number	06 PATL2 +_1	07 PATL2 +_1	08 PATL2 +_1	09 PATL2 +_1	10 PATL2 +_1	number	11 WT -_1	12 WT -_1	13 WT -_1	14 WT -_1	15 WT -_1	number	16 WT +_1	17 WT +_1	18 WT +_1	19 WT +_1	20 WT +_1	50 µM Fe	0 µM Fe	50 µM Fe	0 µM Fe
AT3G62120	A0A1I9LNS4;Q9M1R2		T17J13.80	5	20.0205	20.2716	20.2542	20.1741	20.7769	5	19.8001	20.4842	20.4295	20.144	20.3112	0	NaN	NaN	NaN	NaN	NaN	0	NaN	NaN	NaN	NaN	NaN	+	+	+	+
AT1G09620	F4I116		At1g09620	3	20.9739	20.811	NaN	NaN	20.1671	5	19.7721	20.5432	20.1799	20.5233	20.3928	0	NaN	NaN	NaN	NaN	NaN	0	NaN	NaN	NaN	NaN	NaN	+		+	+
AT3G29360	Q9LIA8	UDP-glucose 6-dehydrogenase 2	UGD2	2	NaN	18.7865	NaN	NaN	18.6036	4	18.8437	NaN	18.8559	18.6472	18.8363	0	NaN	NaN	NaN	NaN	NaN	0	NaN	NaN	NaN	NaN	NaN			+
AT5G61780	Q9FLT0		Tudor2	4	19.6343	19.6892	NaN	19.1555	19.7	5	20.7062	19.7019	20.6974	20.0984	20.4771	0	NaN	NaN	NaN	NaN	NaN	1	NaN	NaN	NaN	NaN	21.3411			+	+
AT5G06660	Q9FG04;Q9LHL8		At5g06660;T21B14.22	4	19.1013	19.0235	NaN	19.2571	19.7254	5	18.4357	19.5337	19.116	19.2946	19.4423	0	NaN	NaN	NaN	NaN	NaN	1	NaN	NaN	NaN	NaN	19.5709			+	+
AT1G14670	Q940S0;Q9ZPS7;Q9FHT4	Transmembrane 9 superfamily member 2;Transmembrane 9 superfamily member 3	TMN2;TMN3	2	NaN	19.7948	NaN	NaN	19.6	5	19.4556	19.7911	19.0732	19.5765	19.396	0	NaN	NaN	NaN	NaN	NaN	1	18.6433	NaN	NaN	NaN	NaN			+
AT1G06700	Q8H1G6	PTI1-like tyrosine-protein kinase 1	PTI11	2	NaN	19.9584	NaN	NaN	20.1866	5	19.6505	19.434	19.6543	19.7512	19.93	0	NaN	NaN	NaN	NaN	NaN	1	NaN	NaN	NaN	NaN	19.473			+
AT3G18740	Q9LSA3;Q9C8F7	60S ribosomal protein L30-3;Putative 60S ribosomal protein L30-1	RPL30C;RPL30A	5	19.3549	20.9346	19.3678	19.5401	19.6361	5	22.2308	20.0953	19.5104	19.4674	19.655	1	NaN	NaN	NaN	19.5369	NaN	1	NaN	NaN	NaN	NaN	20.8084			+	+
AT5G53480	Q9FJD4	Importin subunit beta-1	KPNB1	5	20.6997	19.7733	20.522	19.6711	20.3251	4	20.2885	NaN	20.0998	20.3757	20.5858	0	NaN	NaN	NaN	NaN	NaN	1	NaN	NaN	NaN	NaN	19.7836		+	+	+
AT2G16950	Q8H0U4	Transportin-1	TRN1	5	19.8108	19.1611	19.1781	19.2985	19.6124	4	20.2815	NaN	19.9362	20.2896	19.648	0	NaN	NaN	NaN	NaN	NaN	1	NaN	NaN	NaN	NaN	18.7246			+	+
AT3G56150	O49160	Eukaryotic translation initiation factor 3 subunit C	TIF3C1	5	19.9556	19.0939	20.5964	19.9466	19.7806	4	20.4807	NaN	20.2399	19.7214	20.0535	0	NaN	NaN	NaN	NaN	NaN	1	NaN	NaN	NaN	NaN	19.204			+	+
AT2G04030	Q9SIF2		CR88	4	20.4549	19.502	NaN	19.0718	20.6603	4	19.5718	NaN	20.5307	20.2598	20.8129	0	NaN	NaN	NaN	NaN	NaN	1	NaN	NaN	NaN	NaN	20.1084			+	+
AT5G20890	Q940P8	T-complex protein 1 subunit beta	CCT2	4	20.1235	19.5655	19.8596	NaN	19.4978	4	19.8348	NaN	20.4309	19.3368	19.1999	0	NaN	NaN	NaN	NaN	NaN	1	NaN	NaN	NaN	NaN	19.1815			+	+
AT4G39080	Q8W4S4;Q9SJT7	V-type proton ATPase subunit a3;V-type proton ATPase subunit a2	VHA-a3;VHA-a2	4	19.5945	19.935	20.0231	NaN	19.7689	4	19.4621	NaN	19.3416	19.8476	20.0129	0	NaN	NaN	NaN	NaN	NaN	1	NaN	NaN	NaN	NaN	20.1589			+	+
AT5G23860	P29516	Tubulin beta-8 chain	TUBB8	4	21.5318	21.0342	21.2101	NaN	21.4648	4	20.6574	NaN	21.728	21.0974	21.0317	0	NaN	NaN	NaN	NaN	NaN	1	NaN	NaN	NaN	NaN	20.2041			+	+
AT1G20010	P29513	Tubulin beta-5 chain	TUBB5	4	20.4083	19.3947	19.4972	NaN	20.3372	4	19.9938	NaN	20.0113	20.4249	20.7797	0	NaN	NaN	NaN	NaN	NaN	1	NaN	NaN	NaN	NaN	19.9474			+	+
AT4G10320	F4JLM5;F4J2W0		At4g10320	4	20.9468	20.1436	19.643	NaN	20.3039	4	19.8446	NaN	20.0544	20.6119	20.4777	0	NaN	NaN	NaN	NaN	NaN	1	NaN	NaN	NaN	NaN	20.7685			+	+
AT1G13320	A0A1P8AMM6;F4HQR5;Q38951;F4JA59;Q38950	Serine/threonine-protein phosphatase 2A 65 kDa regulatory subunit A gamma isoform;Serine/threonine-protein phosphatase 2A 65 kDa regulatory subunit A beta isoform	PP2AA3;PP2AA2	4	20.4727	19.1308	19.6907	NaN	19.7301	4	19.517	NaN	19.6667	20.4064	19.9708	0	NaN	NaN	NaN	NaN	NaN	1	NaN	NaN	NaN	NaN	19.4883			+	+
At2g36290	A0A1P8AZZ2;Q9SJM9;A0A1P8ATY9;Q9C915		At2g36290	4	19.7205	19.4603	NaN	19.8256	19.7476	4	NaN	19.4722	19.8876	19.9357	20.1007	0	NaN	NaN	NaN	NaN	NaN	1	NaN	NaN	NaN	NaN	19.7708			+	+
AT3G53890	Q9M337	40S ribosomal protein S21-1	RPS21B	3	NaN	18.4866	17.7099	NaN	18.1631	4	19.4878	18.6996	18.0711	18.3133	NaN	0	NaN	NaN	NaN	NaN	NaN	1	NaN	NaN	NaN	NaN	18.3897			+	+
AT5G04740	Q9LZ23;F4JXP5	ACT domain-containing protein ACR12	ACR12;At5g04740	3	19.1081	NaN	19.3213	NaN	19.0087	4	19.0273	NaN	19.7322	19.2095	19.6962	0	NaN	NaN	NaN	NaN	NaN	1	NaN	NaN	NaN	NaN	20.3036			+	+
AT4G11420	Q9LD55	Eukaryotic translation initiation factor 3 subunit A	TIF3A1	3	20.2844	NaN	20.4147	20.4852	NaN	4	20.8576	NaN	20.1572	20.1802	20.6821	0	NaN	NaN	NaN	NaN	NaN	1	NaN	NaN	NaN	NaN	20.9973			+	+
AT1G75780	P12411	Tubulin beta-1 chain	TUBB1	3	20.7342	19.6903	NaN	NaN	20.2523	4	20.4499	NaN	20.1236	20.487	20.8405	0	NaN	NaN	NaN	NaN	NaN	1	NaN	NaN	NaN	NaN	20.0246			+	+
AT2G32730	O48844	26S proteasome non-ATPase regulatory subunit 1 homolog A	RPN2A	3	20.4475	20.4233	NaN	NaN	21.3996	4	21.1304	20.865	NaN	20.4424	20.9713	0	NaN	NaN	NaN	NaN	NaN	1	NaN	NaN	NaN	NaN	21.1371			+	+
AT3G22890	Q9LIK9	ATP sulfurylase 1, chloroplastic	APS1	2	19.1803	19.1243	NaN	NaN	NaN	4	19.606	NaN	19.4028	19.529	19.9091	0	NaN	NaN	NaN	NaN	NaN	1	NaN	NaN	NaN	NaN	21.2745			+
AT2G46280	Q38884;F4II65	Eukaryotic translation initiation factor 3 subunit I	TIF3I1;TRIP-1	2	20.4619	NaN	NaN	NaN	20.0948	4	20.9076	NaN	20.3941	20.1797	20.418	0	NaN	NaN	NaN	NaN	NaN	1	NaN	NaN	NaN	NaN	21.3778			+
AT5G65430	F4KHY7;P48348	14-3-3-like protein GF14 kappa	GRF8	2	20.4443	NaN	NaN	NaN	20.9388	4	19.8117	20.7251	NaN	20.4408	20.7396	0	NaN	NaN	NaN	NaN	NaN	1	NaN	NaN	NaN	20.1885	NaN			+
AT3G25860	Q9SQI8	Dihydrolipoyllysine-residue acetyltransferase component 4 of pyruvate dehydrogenase complex, chloroplastic	LTA2	5	20.6711	20.5011	20.4708	20.7277	20.7019	4	20.6346	NaN	20.1816	20.5385	20.7804	1	20.1708	NaN	NaN	NaN	NaN	1	NaN	NaN	NaN	NaN	20.8723		+	+	+
AT3G06350	Q9SQT8	Bifunctional 3-dehydroquinate dehydratase/shikimate dehydrogenase, chloroplastic;Dehydroquinate dehydratase;Shikimate dehydrogenase	EMB3004	5	20.1708	19.806	20.1229	19.9687	20.4071	3	NaN	NaN	19.656	19.6992	20.5046	0	NaN	NaN	NaN	NaN	NaN	1	NaN	NaN	NaN	NaN	20.5576		+	+	+
AT1G02500	P23686	S-adenosylmethionine synthase 1	SAM1	4	21.4231	20.3394	21.1378	NaN	21.5555	3	22.3582	NaN	NaN	21.7925	22.1276	0	NaN	NaN	NaN	NaN	NaN	1	NaN	NaN	NaN	NaN	22.8507		+	+	+
ATCG00500	P56765	Acetyl-coenzyme A carboxylase carboxyl transferase subunit beta, chloroplastic	accD	4	19.6375	19.2816	NaN	19.5782	20.1701	3	20.2506	NaN	NaN	19.5089	20.7268	0	NaN	NaN	NaN	NaN	NaN	1	NaN	NaN	NaN	NaN	20.8096			+	+
AT1G50480	Q9SPK5	Formate--tetrahydrofolate ligase	THFS	4	20.6357	20.6635	NaN	19.9644	20.5016	3	NaN	NaN	20.2467	20.3537	19.7649	2	NaN	20.4624	NaN	NaN	20.3892	1	NaN	NaN	20.5054	NaN	NaN			+	+
AT1G66530	Q7DLG4;A0A1P8B7W2;A0A1P8B7W5;O23247;A0A1P8B7W8;Q9C713		T25K17.110;F28G11.14	5	21.142	20.1293	20.3598	20.8135	21.0969	5	21.0298	20.3146	20.4259	20.9785	21.5111	0	NaN	NaN	NaN	NaN	NaN	2	NaN	19.9546	NaN	NaN	20.8444			+
AT5G45620	F4KEK8;Q8RWF0	26S proteasome non-ATPase regulatory subunit 13 homolog A	At5g45620;RPN9A	5	19.3832	19.282	19.0516	19.3352	20.4117	5	19.2419	19.1413	18.7585	19.2089	20.0292	0	NaN	NaN	NaN	NaN	NaN	2	18.5805	NaN	NaN	NaN	19.4627			+	+
AT1G05520	Q8H0S3		At1g05520	4	NaN	20.022	20.3072	20.4672	20.0862	5	20.3925	20.0983	20.1934	20.1241	20.5337	0	NaN	NaN	NaN	NaN	NaN	2	NaN	NaN	NaN	19.953	19.827			+	+
AT1G64520	Q9SGW3	26S proteasome non-ATPase regulatory subunit 8 homolog A	RPN12A	3	19.6035	19.4492	NaN	NaN	19.1908	5	19.0268	19.1289	19.2261	19.3047	19.35	0	NaN	NaN	NaN	NaN	NaN	2	18.4515	NaN	NaN	NaN	19.1488			+	+
AT3G07770	F4JFN3		Hsp89.1	5	20.2185	19.9862	20.7352	19.9319	20.6906	5	20.4236	19.8387	20.1498	19.897	20.8481	1	NaN	NaN	NaN	20.3875	NaN	2	19.4786	NaN	NaN	NaN	20.8405		+	+	+
AT1G45145	Q39241	Thioredoxin H5	TRX5	5	20.8388	20.6191	20.3592	20.1808	20.5325	5	20.2982	21.1435	20.4133	20.4263	20.9292	1	NaN	NaN	NaN	20.3035	NaN	2	20.3391	NaN	NaN	NaN	20.9528		+	+	+
AT5G26360	Q84WV1	T-complex protein 1 subunit gamma	CCT3	5	21.5957	20.9913	20.6062	20.1382	21.2904	5	20.9896	20.4311	19.9442	20.877	20.5977	1	NaN	NaN	NaN	20.0699	NaN	2	19.6764	NaN	NaN	NaN	20.5653		+	+	+
AT5G13450	Q96251;B9DGP8	ATP synthase subunit O, mitochondrial	ATP5	5	20.1987	20.8408	20.2821	20.3116	20.5846	5	21.4609	20.5752	19.7922	20.7374	20.7057	1	NaN	NaN	NaN	20.4356	NaN	2	19.663	NaN	NaN	NaN	21.6667		+	+	+
AT4G24280	Q9STW6;Q9LTX9	Heat shock 70 kDa protein 6, chloroplastic;Heat shock 70 kDa protein 7, chloroplastic	HSP70-6;HSP70-7	5	20.0839	20.7283	19.6176	19.7584	20.5337	5	20.6363	20.8257	19.8813	20.0204	20.5945	1	NaN	NaN	NaN	19.663	NaN	2	20.4975	NaN	NaN	NaN	19.9529		+	+	+
AT4G35100	P93004;Q9ZVX8	Aquaporin PIP2-7;Aquaporin PIP2-7, N-terminally processed;Probable aquaporin PIP2-8	PIP2-7;PIP2-8	2	20.5198	21.2488	NaN	NaN	NaN	5	20.8774	21.0109	22.4805	20.8764	20.6116	1	NaN	NaN	NaN	NaN	20.2049	2	NaN	20.6818	NaN	NaN	21.1411			+
AT3G42050	Q9LX65	V-type proton ATPase subunit H	VHA-H	5	21.7685	21.0872	21.8761	21.4501	21.9492	5	21.6617	20.4085	21.4297	21.2572	21.715	2	NaN	20.106	NaN	20.9057	NaN	2	NaN	NaN	NaN	20.8939	21.6276		+	+	+
AT5G03290	Q945K7	Isocitrate dehydrogenase [NAD] catalytic subunit 5, mitochondrial	IDH5	5	21.3607	20.6059	21.3538	21.0527	20.9973	5	21.2144	20.4609	21.3056	21.0527	21.193	2	20.0137	NaN	NaN	20.8654	NaN	2	19.9682	NaN	NaN	NaN	20.5909			+	+
AT3G62830	Q9LZI2	UDP-glucuronic acid decarboxylase 2	UXS2	5	21.6419	21.0599	21.2256	21.4303	21.4974	5	21.0849	20.8855	21.3501	21.0294	21.1099	3	21.7885	NaN	NaN	21.4624	21.6014	2	21.3893	NaN	NaN	NaN	21.14			+
AT4G33090	Q8VZH2	Aminopeptidase M1	APM1	5	19.7178	20.4445	20.2047	19.7944	20.2475	5	18.7553	20.6351	19.8367	19.8889	19.7708	4	19.6353	20.3182	NaN	19.7114	19.3452	2	20.0312	NaN	20.5632	NaN	NaN			+
AT1G74100	Q9C9D0	Cytosolic sulfotransferase 16	SOT16	5	20.9671	20.7095	20.5319	20.5558	21.0506	4	NaN	20.6013	20.7413	21.3782	21.8374	0	NaN	NaN	NaN	NaN	NaN	2	NaN	NaN	NaN	20.5549	20.8763		+	+	+
AT1G10590	Q93W05;Q9XIJ0		At1g10590	5	20.2606	20.268	20.1044	20.3838	20.1868	4	NaN	20.3506	19.938	20.2348	21.3443	0	NaN	NaN	NaN	NaN	NaN	2	NaN	NaN	NaN	20.4728	21.2229		+	+	+
AT5G26710	O82462			5	20.996	20.2209	20.257	20.5508	20.9858	4	21.2789	NaN	21.1325	20.9743	21.0066	0	NaN	NaN	NaN	NaN	NaN	2	20.4908	NaN	NaN	NaN	20.1962		+	+	+
AT1G34430	Q9C8P0	Dihydrolipoyllysine-residue acetyltransferase component 5 of pyruvate dehydrogenase complex, chloroplastic	EMB3003	5	19.192	19.3015	19.0925	19.9464	19.0385	4	18.9858	NaN	19.1531	19.0571	19.2753	0	NaN	NaN	NaN	NaN	NaN	2	19.1319	NaN	NaN	NaN	18.8097			+	+
AT1G52760	Q9C942	Caffeoylshikimate esterase	CSE	4	21.2045	20.4062	20.5321	NaN	20.7989	4	20.6699	NaN	21.3817	21.4635	21.7617	0	NaN	NaN	NaN	NaN	NaN	2	20.4453	NaN	NaN	NaN	22.1155		+	+	+
AT1G78850	Q9ZVA4;Q9ZVA5		F9K20.10;F9K20.9	2	NaN	20.6693	NaN	NaN	20.156	4	20.0156	20.4613	NaN	19.8351	20.17	0	NaN	NaN	NaN	NaN	NaN	2	20.0829	NaN	NaN	NaN	20.1624			+
AT2G42500	F4IN36;Q07100;P48578	Serine/threonine-protein phosphatase;Serine/threonine-protein phosphatase PP2A-4 catalytic subunit;Serine/threonine-protein phosphatase PP2A-3 catalytic subunit	PP2A-3;PP2A4;PP2A3	2	NaN	19.4902	NaN	NaN	19.5556	4	18.9654	NaN	19.3621	20.0946	19.929	0	NaN	NaN	NaN	NaN	NaN	2	19.4446	NaN	NaN	NaN	19.5749			+
AT5G43780	Q9S7D8	ATP sulfurylase 4, chloroplastic	APS4	1	NaN	NaN	NaN	NaN	19.065	4	NaN	18.6286	19.2076	19.235	20.4452	0	NaN	NaN	NaN	NaN	NaN	2	NaN	NaN	NaN	19.2203	19.5728			+
AT1G27030	Q9LFY3		At1g27030	4	19.9543	20.2758	20.1858	NaN	20.15	4	NaN	20.2388	21.0618	19.6982	19.4794	1	NaN	NaN	NaN	19.6336	NaN	2	19.3142	NaN	NaN	NaN	20.058			+	+
AT4G38630	P55034	26S proteasome non-ATPase regulatory subunit 4 homolog	RPN10	4	20.5068	20.1317	NaN	20.3855	20.4893	4	20.7852	20.3837	NaN	20.4343	21.0824	1	NaN	NaN	NaN	20.5335	NaN	2	19.9559	NaN	NaN	NaN	21.2012			+	+
AT2G39990	O04202	Eukaryotic translation initiation factor 3 subunit F	TIF3F1	4	19.3007	19.5595	NaN	19.3099	18.4612	4	20.2171	NaN	18.8851	19.3286	19.0312	1	NaN	NaN	NaN	19.978	NaN	2	19.7701	NaN	NaN	NaN	21.8893			+	+
AT1G75280	P52577;A0A1P8ART1;B3LFB7	Isoflavone reductase homolog P3		3	NaN	19.7419	NaN	19.4417	19.6712	4	NaN	19.7568	18.9876	19.4057	19.1627	1	NaN	NaN	NaN	19.4718	NaN	2	19.6604	NaN	19.843	NaN	NaN			+	+
AT1G80070	Q9SSD2;Q9T0I6		F18B13.15;At4g38780	2	19.4416	19.1886	NaN	NaN	NaN	4	20.3779	NaN	19.339	19.2397	19.3368	1	NaN	NaN	NaN	19.0602	NaN	2	NaN	NaN	NaN	19.5279	19.4516			+
AT4G32720	Q93ZV7	La protein 1	LA1	2	19.5081	19.124	NaN	NaN	NaN	4	18.9645	NaN	19.1891	19.3356	19.4883	1	NaN	NaN	NaN	18.7745	NaN	2	18.9366	NaN	NaN	NaN	20.4231			+
AT4G02450	F4JHJ0;Q8L7U4		At4g02450	5	20.011	19.2537	19.4366	19.2918	19.3224	4	NaN	19.1122	19.4085	19.2959	19.448	2	19.2043	NaN	NaN	19.2718	NaN	2	19.3323	NaN	NaN	NaN	20.1245			+	+
AT3G18000	Q9FR44	Phosphoethanolamine N-methyltransferase 1	NMT1	4	19.9799	19.7521	NaN	20.8395	20.9732	4	20.1132	NaN	20.8284	20.7255	20.7272	2	NaN	NaN	NaN	18.7663	19.4198	2	NaN	NaN	NaN	19.2058	19.7963			+	+
AT3G13920	P41376;A8MRZ7;F4JEL5;F4JEL4;A0A1I9LSZ7	Eukaryotic initiation factor 4A-1	TIF4A-1;EIF4A1	4	22.6932	21.9733	22.9266	NaN	22.743	4	22.2698	NaN	22.5672	22.5768	22.7867	2	NaN	21.7541	NaN	21.8886	NaN	2	22.0068	NaN	NaN	NaN	22.9604			+	+
AT3G12800	Q9LTV6;Q9XE46	Peroxisomal 2,4-dienoyl-CoA reductase		5	20.3375	20.2927	20.7219	20.6713	20.3155	4	20.0532	20.7116	20.3992	NaN	20.3541	3	21.2143	NaN	NaN	20.8153	20.491	2	20.8039	NaN	NaN	NaN	20.1388			+
AT4G40030	A8MRL0;P59169;Q9LR02	Histone H3.3;Histone H3-like 3	At4g40030;HTR4	4	22.5207	22.6519	22.6453	22.7204	NaN	4	23.2264	22.5864	22.5458	NaN	22.2435	3	22.7488	22.3949	NaN	NaN	23.5861	2	23.1003	NaN	NaN	NaN	22.9487			+
AT3G48000	Q9SU63	Aldehyde dehydrogenase family 2 member B4, mitochondrial	ALDH2B4	4	19.8228	19.7631	NaN	19.6608	19.1474	3	NaN	20.6411	NaN	19.2691	19.7012	0	NaN	NaN	NaN	NaN	NaN	2	NaN	18.9958	NaN	NaN	20.298			+	+
AT1G15950	A0A1P8ASX8;A8MQW5;Q9S9N9;A0A1P8ASX1;A0A1P8ASX3;A0A1P8AT30	Cinnamoyl-CoA reductase 1	CCR1	4	20.0272	NaN	19.509	19.8114	20.1287	3	NaN	NaN	19.9498	20.2122	20.4676	0	NaN	NaN	NaN	NaN	NaN	2	19.0316	NaN	NaN	NaN	19.8233			+	+
AT3G06860	Q9ZPI5	Peroxisomal fatty acid beta-oxidation multifunctional protein MFP2;Enoyl-CoA hydratase/3-2-trans-enoyl-CoA isomerase/3-hydroxybutyryl-CoA epimerase;3-hydroxyacyl-CoA dehydrogenase	MFP2	4	NaN	20.0037	19.8827	19.906	19.0398	3	NaN	NaN	21.369	19.6092	19.7446	1	NaN	NaN	NaN	19.7489	NaN	2	NaN	NaN	NaN	19.869	20.0859			+	+
AT5G37510	B9DFQ9;Q9FGI6	NADH dehydrogenase [ubiquinone] iron-sulfur protein 1, mitochondrial	EMB1467	5	21.0809	20.6362	20.4862	20.0413	20.6917	5	20.8273	20.8164	21.049	20.4909	20.7067	0	NaN	NaN	NaN	NaN	NaN	4	19.6266	19.7427	19.7953	NaN	19.6743	+	+		+
AT2G33120	B9DH97;Q9ZTW3;P47192;A0A1P8AS81;Q9MAS5;O48850	Vesicle-associated membrane protein 721;Vesicle-associated membrane protein 722	SAR1;VAMP721;VAMP722	5	20.502	20.4726	20.5357	20.6391	20.5924	5	19.7632	20.8069	20.3336	20.1632	20.0825	3	19.6216	NaN	NaN	19.8465	19.54	5	19.706	19.351	18.7385	20.1644	20.4102
AT1G79920	F4HQD4;F4HQD5;A0A2H1ZEG9	Heat shock 70 kDa protein 15	HSP70-15;At1g79920	5	22.7607	22.9	22.1106	21.6497	22.5206	5	22.5224	21.7494	22.364	22.5797	22.8721	3	20.5078	NaN	NaN	20.9526	20.1243	5	20.8639	21.1968	20.6766	21.8983	22.4803
AT1G07890	F4HU93;Q05431	L-ascorbate peroxidase 1, cytosolic	APX1	5	22.273	22.6964	21.2894	21.5996	21.9401	5	20.9339	22.4499	21.0606	21.4964	20.8132	3	21.3091	21.3301	NaN	21.3831	NaN	5	21.3755	21.0243	21.2825	20.8091	20.728
AT4G01100	F4JHS4;O04619;A0A1P8B4I5;A0A1P8B7M7;A0A1P8AQ10;F4JU70;F4HW79	Mitochondrial adenine nucleotide transporter ADNT1	ADNT1	5	22.2453	21.476	22.0081	22.059	22.005	5	22.1019	21.37	21.9342	22.0196	21.9192	3	21.1487	20.9354	NaN	NaN	21.1428	5	21.329	21.1642	22.0674	21.5529	21.0072
AT5G59880	F4JXD5;Q9ZSK4;Q39251	Actin-depolymerizing factor 3	ADF3	5	21.468	21.9359	21.7096	21.3952	22.2251	5	20.8522	21.8908	21.7263	21.8008	22.1506	3	21.1254	NaN	NaN	21.5454	20.7737	5	21.6675	20.9918	20.8176	21.4721	21.9486
AT5G10450	F4KGV2;F4KGV5;P48349	14-3-3-like protein GF14 lambda	GRF6	5	22.861	22.1627	22.4223	22.9662	22.5889	5	21.908	22.1782	22.3987	21.982	22.6888	3	21.3567	21.6906	NaN	21.4238	NaN	5	21.2825	21.6832	21.5876	22.4194	22.8104
AT1G72150	Q56WK6	Patellin-1	PATL1	5	25.4745	25.244	25.0315	24.8647	25.7718	5	24.1665	24.6898	25.5582	25.6128	25.7066	3	24.2319	NaN	NaN	24.453	24.0455	5	24.8458	25.1286	24.9595	25.007	25.5102
AT5G07350	Q8VZG7		Tudor1	5	22.6176	22.1321	21.9259	22.0163	22.7113	5	22.4454	21.404	22.5993	22.4548	23.1727	3	20.2428	NaN	NaN	20.7136	21.6871	5	21.6615	21.1453	20.8591	22.3738	24.0038
AT5G13110	Q9FY99;Q43727	Glucose-6-phosphate 1-dehydrogenase 2, chloroplastic		5	21.5067	22.0059	21.4338	21.7076	22.0565	5	22.0257	21.2614	21.8932	22.1219	22.788	3	19.8438	21.6466	NaN	21.0741	NaN	5	21.2116	20.2997	21.3685	21.8625	23.3821
AT1G70770	Q9S791;F4I4N4;F4I4N5;A0A1I9LT91;Q944J9;Q9SF11		F5A18.5	5	22.2699	21.6934	21.7228	21.9246	22.1266	5	22.0105	21.2126	22.0473	21.8415	21.982	3	20.0111	NaN	NaN	20.9623	20.9275	5	21.0932	20.6317	20.4632	21.202	22.2365
AT1G20950	Q9SYP2;Q9C9K3	Pyrophosphate--fructose 6-phosphate 1-phosphotransferase subunit alpha 1;Pyrophosphate--fructose 6-phosphate 1-phosphotransferase subunit alpha 2	PFP-ALPHA1;PFP-ALPHA2	5	21.7811	21.3216	21.0651	21.0991	21.5956	5	21.5237	21.3264	21.2274	21.3545	20.9303	3	20.3571	20.4526	NaN	20.5026	NaN	5	20.9219	20.6379	20.6381	20.6053	20.8579
AT1G22530	Q56ZI2;PATL2;A0A1P8ANK1	Patellin-2	PATL2	5	31.1631	30.6045	32.4044	31.9447	32.0572	5	32.6847	30.0124	32.0604	32.147	32.0653	5	23.0837	26.7233	23.6218	24.055	24.572	5	23.8819	24.1576	23.3016	23.9449	24.785	+	+

## Sheet: Supplemental Table 1_-Fe
Supplemental Table S1: Summary of proteomics data, PATL2-HA3 interactome under sufficient and deficient Fe supply in roots																				Supplemental Table S1B: Summary of proteomics data, PATL2-HA3 interactome under Fe deficiency in roots.
Listed are all proteins detected by IP-MS in roots and enriched under 0 µM Fe in PATL2-HA3 plants (5 biological replicates) compared to WT (5 biological replicates). Two different methods were employed for enrichment: 1) Student’s t-test: S0 0.1, FDR 0.05, columns AC, AD; 2) enrichment with n ≥ 3 in HA3-PATL2 samples and n ≤ 2 in WT samples under Fe-deficient conditions, columns AE, AF.
The columns provide information on the identified proteins, the number of biological replicates in which the protein was detected, the intensity scores for the proteins in the individual samples of PATL2-HA3 (= PATL2) and wild type (WT), each at 0 Fe (-) and 50 µM Fe (+), and the enrichment for the two methods (+ means enrichment with respective test).
Arabidopsis thaliana protein identifcation was carried out by UniProt Retrieve/ID mapping tool (https://www.uniprot.org/uploadlists/).
Protein identification					log2 normalized intensity (LFQ)																							1) Student’s t-test		2) Enrichment
ATG	Protein IDs	Protein names	Gene names	number	01 PATL2-_1	02 PATL2 -_1	03 PATL2 -_1	04 PATL2 -_1	05 PATL2 -_1	number	06 PATL2 +_1	07 PATL2 +_1	08 PATL2 +_1	09 PATL2 +_1	10 PATL2 +_1	number	11 WT -_1	12 WT -_1	13 WT -_1	14 WT -_1	15 WT -_1	number	16 WT +_1	17 WT +_1	18 WT +_1	19 WT +_1	20 WT +_1	50 µM Fe	0 µM Fe	50 µM Fe	0 µM Fe
AT3G62120	A0A1I9LNS4;Q9M1R2		T17J13.80	5	20.0205	20.2716	20.2542	20.1741	20.7769	5	19.8001	20.4842	20.4295	20.144	20.3112	0	NaN	NaN	NaN	NaN	NaN	0	NaN	NaN	NaN	NaN	NaN	+	+	+	+
AT5G53480	Q9FJD4	Importin subunit beta-1	KPNB1	5	20.6997	19.7733	20.522	19.6711	20.3251	4	20.2885	NaN	20.0998	20.3757	20.5858	0	NaN	NaN	NaN	NaN	NaN	1	NaN	NaN	NaN	NaN	19.7836		+	+	+
AT3G25860	Q9SQI8	Dihydrolipoyllysine-residue acetyltransferase component 4 of pyruvate dehydrogenase complex, chloroplastic	LTA2	5	20.6711	20.5011	20.4708	20.7277	20.7019	4	20.6346	NaN	20.1816	20.5385	20.7804	1	20.1708	NaN	NaN	NaN	NaN	1	NaN	NaN	NaN	NaN	20.8723		+	+	+
AT3G06350	Q9SQT8	Bifunctional 3-dehydroquinate dehydratase/shikimate dehydrogenase, chloroplastic;Dehydroquinate dehydratase;Shikimate dehydrogenase	EMB3004	5	20.1708	19.806	20.1229	19.9687	20.4071	3	NaN	NaN	19.656	19.6992	20.5046	0	NaN	NaN	NaN	NaN	NaN	1	NaN	NaN	NaN	NaN	20.5576		+	+	+
AT1G02500	P23686	S-adenosylmethionine synthase 1	SAM1	4	21.4231	20.3394	21.1378	NaN	21.5555	3	22.3582	NaN	NaN	21.7925	22.1276	0	NaN	NaN	NaN	NaN	NaN	1	NaN	NaN	NaN	NaN	22.8507		+	+	+
AT3G07770	F4JFN3		Hsp89.1	5	20.2185	19.9862	20.7352	19.9319	20.6906	5	20.4236	19.8387	20.1498	19.897	20.8481	1	NaN	NaN	NaN	20.3875	NaN	2	19.4786	NaN	NaN	NaN	20.8405		+	+	+
AT1G45145	Q39241	Thioredoxin H5	TRX5	5	20.8388	20.6191	20.3592	20.1808	20.5325	5	20.2982	21.1435	20.4133	20.4263	20.9292	1	NaN	NaN	NaN	20.3035	NaN	2	20.3391	NaN	NaN	NaN	20.9528		+	+	+
AT5G26360	Q84WV1	T-complex protein 1 subunit gamma	CCT3	5	21.5957	20.9913	20.6062	20.1382	21.2904	5	20.9896	20.4311	19.9442	20.877	20.5977	1	NaN	NaN	NaN	20.0699	NaN	2	19.6764	NaN	NaN	NaN	20.5653		+	+	+
AT5G13450	Q96251;B9DGP8	ATP synthase subunit O, mitochondrial	ATP5	5	20.1987	20.8408	20.2821	20.3116	20.5846	5	21.4609	20.5752	19.7922	20.7374	20.7057	1	NaN	NaN	NaN	20.4356	NaN	2	19.663	NaN	NaN	NaN	21.6667		+	+	+
AT4G24280	Q9STW6;Q9LTX9	Heat shock 70 kDa protein 6, chloroplastic;Heat shock 70 kDa protein 7, chloroplastic	HSP70-6;HSP70-7	5	20.0839	20.7283	19.6176	19.7584	20.5337	5	20.6363	20.8257	19.8813	20.0204	20.5945	1	NaN	NaN	NaN	19.663	NaN	2	20.4975	NaN	NaN	NaN	19.9529		+	+	+
AT3G42050	Q9LX65	V-type proton ATPase subunit H	VHA-H	5	21.7685	21.0872	21.8761	21.4501	21.9492	5	21.6617	20.4085	21.4297	21.2572	21.715	2	NaN	20.106	NaN	20.9057	NaN	2	NaN	NaN	NaN	20.8939	21.6276		+	+	+
AT1G74100	Q9C9D0	Cytosolic sulfotransferase 16	SOT16	5	20.9671	20.7095	20.5319	20.5558	21.0506	4	NaN	20.6013	20.7413	21.3782	21.8374	0	NaN	NaN	NaN	NaN	NaN	2	NaN	NaN	NaN	20.5549	20.8763		+	+	+
AT1G10590	Q93W05;Q9XIJ0		At1g10590	5	20.2606	20.268	20.1044	20.3838	20.1868	4	NaN	20.3506	19.938	20.2348	21.3443	0	NaN	NaN	NaN	NaN	NaN	2	NaN	NaN	NaN	20.4728	21.2229		+	+	+
AT5G26710	O82462			5	20.996	20.2209	20.257	20.5508	20.9858	4	21.2789	NaN	21.1325	20.9743	21.0066	0	NaN	NaN	NaN	NaN	NaN	2	20.4908	NaN	NaN	NaN	20.1962		+	+	+
AT1G52760	Q9C942	Caffeoylshikimate esterase	CSE	4	21.2045	20.4062	20.5321	NaN	20.7989	4	20.6699	NaN	21.3817	21.4635	21.7617	0	NaN	NaN	NaN	NaN	NaN	2	20.4453	NaN	NaN	NaN	22.1155		+	+	+
AT3G09440	O65719	Heat shock 70 kDa protein 3	HSP70-3	5	20.3619	20.6027	20.7142	20.28	20.282	5	20.5873	20.8957	20.209	20.2597	20.2482	0	NaN	NaN	NaN	NaN	NaN	3	20.375	NaN	20.2045	NaN	19.7052		+		+
AT1G35160	F4HWQ5;P46077	14-3-3-like protein GF14 phi	GF14 PHI;GRF4	5	21.5623	21.5499	21.3369	21.4881	22.0636	5	20.7066	21.7141	21.1052	21.6921	22.1556	1	NaN	NaN	NaN	20.5689	NaN	3	20.7614	21.2568	NaN	NaN	22.0085		+		+
AT4G34450	Q0WW26	Coatomer subunit gamma		5	22.1994	21.236	21.7671	21.0914	21.7448	5	22.0279	19.2027	21.6166	21.6821	21.9684	1	NaN	NaN	NaN	19.7211	NaN	3	20.3799	NaN	NaN	21.2115	21.9297		+		+
AT5G50850	Q38799	Pyruvate dehydrogenase E1 component subunit beta-1, mitochondrial	PDH2	5	21.0266	21.4277	21.0193	21.1743	20.8479	5	21.1873	21.2206	21.0326	21.281	20.4932	1	NaN	NaN	NaN	21.2697	NaN	3	20.3187	20.8301	NaN	NaN	22.0616		+		+
AT3G63460	Q8L611;F4J110;F4J109	Protein transport protein SEC31 homolog B	SEC31B;At3g63460	5	20.7879	20.3195	20.15	20.6771	21.0612	5	21.2639	20.4474	20.4463	20.6417	21.0323	1	NaN	NaN	NaN	19.9393	NaN	3	20.4062	NaN	20.2708	NaN	20.9596		+		+
AT5G46800	Q93XM7	Mitochondrial carnitine/acylcarnitine carrier-like protein	BOU	5	20.5645	20.4023	20.5808	20.5471	20.4343	5	19.818	20.2103	21.4984	20.2911	20.154	1	19.9492	NaN	NaN	NaN	NaN	3	20.4672	NaN	NaN	20.5508	20.0451		+		+
AT4G31490	Q9SV20	Coatomer subunit beta-2		5	21.6142	20.6227	20.7743	20.7198	21.7393	5	22.0402	19.8761	20.8394	21.2179	21.4534	1	NaN	NaN	NaN	NaN	19.8782	3	NaN	NaN	19.5455	20.1682	20.9722		+		+
AT5G19770	Q56WH1;B9DHQ0	Tubulin alpha-3 chain;Tubulin alpha-5 chain	TUBA3;TUBA5	5	20.9228	21.0968	20.6301	20.1773	21.6049	5	21.4152	20.718	21.1763	21.4999	21.6454	2	19.4366	NaN	NaN	19.2553	NaN	3	20.0347	NaN	19.0728	NaN	21.5293		+		+
AT3G55610	P54888;B3H5E3	Delta-1-pyrroline-5-carboxylate synthase B;Glutamate 5-kinase;Gamma-glutamyl phosphate reductase	P5CSB;P5CS2	5	19.9124	19.6264	19.9708	19.52	20.2069	4	20.636	NaN	19.7915	20.0307	20.9148	0	NaN	NaN	NaN	NaN	NaN	3	19.0135	NaN	NaN	19.8642	21.164		+		+
AT5G46290	P52410;F4KHF4	3-oxoacyl-[acyl-carrier-protein] synthase I, chloroplastic	KAS1;KAS I	5	21.1088	20.4344	21.3576	21.1718	20.9378	4	21.113	NaN	21.3585	20.9245	21.399	0	NaN	NaN	NaN	NaN	NaN	3	NaN	20.8448	NaN	21.4103	21.2374		+		+
AT5G44340	P24636	Tubulin beta-4 chain	TUBB4	5	21.355	20.5667	21.0454	21.4483	20.8956	4	22.0716	NaN	20.5833	20.8649	20.8102	0	NaN	NaN	NaN	NaN	NaN	3	21.0874	NaN	NaN	21.413	21.0948		+		+
AT2G47470	F4IL53;F4IL52;A8MSC5;O22263	Protein disulfide-isomerase like 2-1	UNE5;PDIL2-1	4	20.8496	20.2673	NaN	20.1836	21.0816	4	NaN	20.2414	21.0435	20.5585	21.8302	1	NaN	NaN	NaN	19.294	NaN	3	20.2276	NaN	NaN	20.5583	20.9875		+		+
AT1G51680	A8MS69;Q42524	4-coumarate--CoA ligase 1	4CL1	5	21.1153	21.0854	20.4943	20.2583	21.558	4	NaN	20.2869	20.6541	21.4672	20.8493	2	NaN	NaN	NaN	20.0376	20.0674	3	NaN	19.9526	NaN	20.1007	20.7438		+		+
AT4G28440	O49453	Uncharacterized protein At4g28440		5	21.9239	21.8373	22.4787	22.7311	21.9543	4	NaN	22.0938	22.3833	21.6877	22.7417	2	21.4929	NaN	NaN	22.1261	NaN	3	21.8105	NaN	NaN	22.4952	23.4699		+		+
AT3G12780	Q9LD57	Phosphoglycerate kinase 1, chloroplastic	PGK1	5	20.7449	20.5498	20.7505	20.1982	20.5859	3	NaN	NaN	19.8794	20.3566	20.8966	0	NaN	NaN	NaN	NaN	NaN	3	20.1829	19.0285	NaN	NaN	21.7915		+		+
AT2G18110	Q9SI20	Elongation factor 1-delta 2		4	21.0102	20.2825	20.5964	20.6811	NaN	3	20.0885	NaN	NaN	21.0393	21.3163	0	NaN	NaN	NaN	NaN	NaN	3	20.1365	NaN	NaN	20.5623	21.7685		+		+
AT5G37510	B9DFQ9;Q9FGI6	NADH dehydrogenase [ubiquinone] iron-sulfur protein 1, mitochondrial	EMB1467	5	21.0809	20.6362	20.4862	20.0413	20.6917	5	20.8273	20.8164	21.049	20.4909	20.7067	0	NaN	NaN	NaN	NaN	NaN	4	19.6266	19.7427	19.7953	NaN	19.6743	+	+		+
AT3G05060	Q9MAB3	Probable nucleolar protein 5-2	NOP5-2	5	20.4318	20.8795	19.9353	19.9801	20.4282	5	20.9677	20.3711	20.3292	20.1362	20.8185	0	NaN	NaN	NaN	NaN	NaN	4	20.3645	19.5398	NaN	20.583	20.8864		+		+
AT1G02140	O23676	Protein mago nashi homolog		5	20.0099	19.8082	19.4998	19.6772	19.8568	5	19.2645	19.6508	19.6141	20.1047	19.9138	1	NaN	NaN	NaN	NaN	19.3321	4	19.6543	19.5347	19.4103	NaN	19.8518		+		+
AT2G28000	P21238	Chaperonin 60 subunit alpha 1, chloroplastic	CPN60A1	5	21.723	21.4713	20.5993	20.4618	21.2986	5	21.8378	21.2787	21.0267	21.0844	21.2083	1	19.6727	NaN	NaN	NaN	NaN	4	20.9852	21.0039	NaN	21.1697	21.9177		+		+
AT1G67730	Q8L9C4	Very-long-chain 3-oxoacyl-CoA reductase 1	KCR1	5	21.6824	21.232	21.373	21.1764	21.9222	5	21.3249	20.9624	21.537	21.845	22.0967	1	NaN	NaN	NaN	20.0013	NaN	4	21.5904	20.937	NaN	21.0534	21.919		+		+
AT5G04430	Q9LZ82	Protein BTR1	BTR1	5	21.2088	20.7067	20.2866	21.0585	21.2823	5	19.705	20.4356	20.5715	21.0393	21.8152	1	NaN	NaN	NaN	20.7268	NaN	4	20.2045	20.1947	NaN	20.8169	22.3988		+		+
AT3G11830	Q9SF16	T-complex protein 1 subunit eta	CCT7	5	22.5901	22.1502	20.0222	20.8036	22.2884	5	21.4636	21.7041	21.7423	22.3573	21.9332	1	NaN	NaN	NaN	20.615	NaN	4	20.0405	20.4333	NaN	20.5955	21.5956		+		+
AT1G29310	Q8RWJ5;O80774		At1g29310;At2g34250	5	20.7099	21.1136	21.0007	21.1687	21.3018	5	20.6699	20.8817	21.4615	21.0439	21.0843	2	20.4256	20.6042	NaN	NaN	NaN	4	20.8123	20.9349	NaN	21.2118	20.9469		+		+
AT5G19550	P46645	Aspartate aminotransferase, cytoplasmic isozyme 1	ASP2	5	21.1799	20.7822	21.0192	21.6935	20.5637	5	20.6309	21.7453	20.4468	20.7013	21.2353	2	NaN	20.4447	NaN	20.3255	NaN	4	20.4471	20.5901	20.4443	NaN	21.4294		+		+
AT3G18190	Q9LV21	T-complex protein 1 subunit delta	CCT4	5	21.6264	21.1583	20.5727	20.7258	21.0704	5	21.0624	20.4083	21.0252	21.1721	20.6603	2	19.4033	NaN	NaN	20.2068	NaN	4	19.6963	20.0535	NaN	20.2188	20.8484		+		+
AT5G16050	P42645	14-3-3-like protein GF14 upsilon	GRF5	5	21.8608	21.1629	21.3961	21.5451	21.3231	4	21.2368	NaN	21.7234	20.9836	21.3945	0	NaN	NaN	NaN	NaN	NaN	4	21.0096	20.7475	NaN	21.8658	21.6403		+		+
AT4G08520	Q8H1F4;Q940S5;Q84LG4	Coatomer subunit zeta-3		5	21.274	20.6347	20.4584	20.5351	21.8622	4	20.4413	NaN	21.1544	21.3511	21.7949	1	NaN	NaN	NaN	19.9945	NaN	4	20.2126	20.0293	NaN	20.5354	21.072		+		+
AT4G39980	P29976;F4JIZ3;Q00218	Phospho-2-dehydro-3-deoxyheptonate aldolase 1, chloroplastic	DHS1	5	21.4384	20.8081	21.2541	21.5514	21.7272	4	21.5961	NaN	21.1371	21.5177	22.0636	1	NaN	NaN	NaN	20.168	NaN	4	20.0002	NaN	19.6946	20.6307	21.7645		+		+
AT3G13470	Q9LJE4;P21240	Chaperonin 60 subunit beta 2, chloroplastic;Chaperonin 60 subunit beta 1, chloroplastic	CPN60B2;CPN60B1	4	20.7497	20.3479	18.9968	NaN	20.6887	3	20.9513	20.8328	20.2886	NaN	NaN	0	NaN	NaN	NaN	NaN	NaN	4	20.2043	20.3548	NaN	19.885	20.7046		+		+
AT1G04170	O64490		F20D22.6	5	20.3506	20.1584	19.8547	20.4102	20.0285	5	20.171	19.5584	20.2137	19.9518	20.4571	0	NaN	NaN	NaN	NaN	NaN	5	19.7686	19.9135	19.8582	20.5689	20.3504		+		+
AT5G54160	Q9FK25	Flavone 3-O-methyltransferase 1	OMT1	5	22.2061	22.4509	21.5684	21.1239	22.8435	5	20.5014	21.5082	22.6514	22.4829	22.3946	1	NaN	NaN	NaN	20.3523	NaN	5	20.4022	20.3312	20.4108	20.784	22.6785		+		+
AT1G20200	Q9LNU4	26S proteasome non-ATPase regulatory subunit 3 homolog A	RPN3A	5	20.9459	21.0512	20.0268	20.5244	21.1152	5	20.6953	20.2983	20.7003	21.8187	20.973	1	NaN	NaN	NaN	19.2731	NaN	5	19.8948	19.7102	19.4123	20.1889	20.8014		+		+
AT1G56110	Q9SGT7;Q9LTV0		T6H22.10	5	21.6043	20.4178	20.8598	21.0804	21.2965	5	22.1139	20.7812	20.996	21.1862	21.3563	1	20.3822	NaN	NaN	NaN	NaN	5	20.35	20.1794	20.1728	21.3425	21.249		+		+
AT3G23990	P29197	Chaperonin CPN60, mitochondrial	CPN60	4	21.6448	21.1344	NaN	20.441	21.3498	5	21.9583	21.0282	20.527	20.9413	20.632	1	19.804	NaN	NaN	NaN	NaN	5	20.0458	20.7337	19.6654	19.9783	20.5344		+		+
AT3G02530	Q9M888;Q8L7N0	T-complex protein 1 subunit zeta 1;T-complex protein 1 subunit zeta 2	CCT6A;CCT6B	5	21.3863	20.9322	21.0084	20.9722	21.1799	5	21.1912	20.4633	20.7744	20.9709	20.8157	2	20.036	NaN	NaN	20.7457	NaN	5	19.6299	19.9391	19.8758	20.3395	20.4351		+		+
AT5G19510	Q9SCX3	Elongation factor 1-beta 2		5	23.2129	22.7886	22.2436	22.8674	23.7498	5	22.1518	22.6646	23.3781	23.6547	24.28	2	NaN	NaN	NaN	21.5798	21.802	5	23.2915	23.0166	22.3893	23.4339	25.4115		+		+
AT4G23850	Q9T0A0	Long chain acyl-CoA synthetase 4	LACS4	5	21.727	21.2378	21.2432	21.3875	21.3404	4	20.6884	NaN	21.7294	21.3852	21.2458	2	NaN	NaN	NaN	20.0201	20.5493	5	20.1797	20.0712	20.4035	21.1095	20.6296		+		+
AT1G12840	Q9SDS7	V-type proton ATPase subunit C	VHA-C	5	21.7102	20.9366	21.746	21.3896	21.6694	4	21.2253	NaN	22.5866	21.4715	21.848	2	NaN	NaN	NaN	20.0733	20.6752	5	19.733	20.1827	19.9431	21.2414	22.3685		+		+
AT1G09620	F4I116		At1g09620	3	20.9739	20.811	NaN	NaN	20.1671	5	19.7721	20.5432	20.1799	20.5233	20.3928	0	NaN	NaN	NaN	NaN	NaN	0	NaN	NaN	NaN	NaN	NaN	+		+	+
AT3G13870	P93042	Protein ROOT HAIR DEFECTIVE 3	RHD3	4	20.0519	19.4277	NaN	19.5365	20.909	2	NaN	NaN	NaN	19.9168	21.0092	0	NaN	NaN	NaN	NaN	NaN	0	NaN	NaN	NaN	NaN	NaN				+
AT5G61780	Q9FLT0		Tudor2	4	19.6343	19.6892	NaN	19.1555	19.7	5	20.7062	19.7019	20.6974	20.0984	20.4771	0	NaN	NaN	NaN	NaN	NaN	1	NaN	NaN	NaN	NaN	21.3411			+	+
AT5G06660	Q9FG04;Q9LHL8		At5g06660;T21B14.22	4	19.1013	19.0235	NaN	19.2571	19.7254	5	18.4357	19.5337	19.116	19.2946	19.4423	0	NaN	NaN	NaN	NaN	NaN	1	NaN	NaN	NaN	NaN	19.5709			+	+
AT3G18740	Q9LSA3;Q9C8F7	60S ribosomal protein L30-3;Putative 60S ribosomal protein L30-1	RPL30C;RPL30A	5	19.3549	20.9346	19.3678	19.5401	19.6361	5	22.2308	20.0953	19.5104	19.4674	19.655	1	NaN	NaN	NaN	19.5369	NaN	1	NaN	NaN	NaN	NaN	20.8084			+	+
AT2G16950	Q8H0U4	Transportin-1	TRN1	5	19.8108	19.1611	19.1781	19.2985	19.6124	4	20.2815	NaN	19.9362	20.2896	19.648	0	NaN	NaN	NaN	NaN	NaN	1	NaN	NaN	NaN	NaN	18.7246			+	+
AT3G56150	O49160	Eukaryotic translation initiation factor 3 subunit C	TIF3C1	5	19.9556	19.0939	20.5964	19.9466	19.7806	4	20.4807	NaN	20.2399	19.7214	20.0535	0	NaN	NaN	NaN	NaN	NaN	1	NaN	NaN	NaN	NaN	19.204			+	+
AT2G04030	Q9SIF2		CR88	4	20.4549	19.502	NaN	19.0718	20.6603	4	19.5718	NaN	20.5307	20.2598	20.8129	0	NaN	NaN	NaN	NaN	NaN	1	NaN	NaN	NaN	NaN	20.1084			+	+
AT5G20890	Q940P8	T-complex protein 1 subunit beta	CCT2	4	20.1235	19.5655	19.8596	NaN	19.4978	4	19.8348	NaN	20.4309	19.3368	19.1999	0	NaN	NaN	NaN	NaN	NaN	1	NaN	NaN	NaN	NaN	19.1815			+	+
AT4G39080	Q8W4S4;Q9SJT7	V-type proton ATPase subunit a3;V-type proton ATPase subunit a2	VHA-a3;VHA-a2	4	19.5945	19.935	20.0231	NaN	19.7689	4	19.4621	NaN	19.3416	19.8476	20.0129	0	NaN	NaN	NaN	NaN	NaN	1	NaN	NaN	NaN	NaN	20.1589			+	+
AT5G23860	P29516	Tubulin beta-8 chain	TUBB8	4	21.5318	21.0342	21.2101	NaN	21.4648	4	20.6574	NaN	21.728	21.0974	21.0317	0	NaN	NaN	NaN	NaN	NaN	1	NaN	NaN	NaN	NaN	20.2041			+	+
AT1G20010	P29513	Tubulin beta-5 chain	TUBB5	4	20.4083	19.3947	19.4972	NaN	20.3372	4	19.9938	NaN	20.0113	20.4249	20.7797	0	NaN	NaN	NaN	NaN	NaN	1	NaN	NaN	NaN	NaN	19.9474			+	+
AT4G10320	F4JLM5;F4J2W0		At4g10320	4	20.9468	20.1436	19.643	NaN	20.3039	4	19.8446	NaN	20.0544	20.6119	20.4777	0	NaN	NaN	NaN	NaN	NaN	1	NaN	NaN	NaN	NaN	20.7685			+	+
AT1G13320	A0A1P8AMM6;F4HQR5;Q38951;F4JA59;Q38950	Serine/threonine-protein phosphatase 2A 65 kDa regulatory subunit A gamma isoform;Serine/threonine-protein phosphatase 2A 65 kDa regulatory subunit A beta isoform	PP2AA3;PP2AA2	4	20.4727	19.1308	19.6907	NaN	19.7301	4	19.517	NaN	19.6667	20.4064	19.9708	0	NaN	NaN	NaN	NaN	NaN	1	NaN	NaN	NaN	NaN	19.4883			+	+
At2g36290	A0A1P8AZZ2;Q9SJM9;A0A1P8ATY9;Q9C915		At2g36290	4	19.7205	19.4603	NaN	19.8256	19.7476	4	NaN	19.4722	19.8876	19.9357	20.1007	0	NaN	NaN	NaN	NaN	NaN	1	NaN	NaN	NaN	NaN	19.7708			+	+
AT3G53890	Q9M337	40S ribosomal protein S21-1	RPS21B	3	NaN	18.4866	17.7099	NaN	18.1631	4	19.4878	18.6996	18.0711	18.3133	NaN	0	NaN	NaN	NaN	NaN	NaN	1	NaN	NaN	NaN	NaN	18.3897			+	+
AT5G04740	Q9LZ23;F4JXP5	ACT domain-containing protein ACR12	ACR12;At5g04740	3	19.1081	NaN	19.3213	NaN	19.0087	4	19.0273	NaN	19.7322	19.2095	19.6962	0	NaN	NaN	NaN	NaN	NaN	1	NaN	NaN	NaN	NaN	20.3036			+	+
AT4G11420	Q9LD55	Eukaryotic translation initiation factor 3 subunit A	TIF3A1	3	20.2844	NaN	20.4147	20.4852	NaN	4	20.8576	NaN	20.1572	20.1802	20.6821	0	NaN	NaN	NaN	NaN	NaN	1	NaN	NaN	NaN	NaN	20.9973			+	+
AT1G75780	P12411	Tubulin beta-1 chain	TUBB1	3	20.7342	19.6903	NaN	NaN	20.2523	4	20.4499	NaN	20.1236	20.487	20.8405	0	NaN	NaN	NaN	NaN	NaN	1	NaN	NaN	NaN	NaN	20.0246			+	+
AT2G32730	O48844	26S proteasome non-ATPase regulatory subunit 1 homolog A	RPN2A	3	20.4475	20.4233	NaN	NaN	21.3996	4	21.1304	20.865	NaN	20.4424	20.9713	0	NaN	NaN	NaN	NaN	NaN	1	NaN	NaN	NaN	NaN	21.1371			+	+
ATCG00500	P56765	Acetyl-coenzyme A carboxylase carboxyl transferase subunit beta, chloroplastic	accD	4	19.6375	19.2816	NaN	19.5782	20.1701	3	20.2506	NaN	NaN	19.5089	20.7268	0	NaN	NaN	NaN	NaN	NaN	1	NaN	NaN	NaN	NaN	20.8096			+	+
AT1G50480	Q9SPK5	Formate--tetrahydrofolate ligase	THFS	4	20.6357	20.6635	NaN	19.9644	20.5016	3	NaN	NaN	20.2467	20.3537	19.7649	2	NaN	20.4624	NaN	NaN	20.3892	1	NaN	NaN	20.5054	NaN	NaN			+	+
AT4G31180	Q9M084;Q8H104		At4g31180;At4g26870	4	19.9302	19.7408	NaN	19.4569	19.9269	2	NaN	NaN	NaN	19.4534	19.4918	0	NaN	NaN	NaN	NaN	NaN	1	NaN	NaN	NaN	NaN	19.3346				+
AT4G16143	F4JL11;A0A1P8B3H5;O04294	Importin subunit alpha-2	IMPA2	4	19.7685	19.0526	19.8328	NaN	19.7392	2	20.4322	NaN	NaN	NaN	19.8842	0	NaN	NaN	NaN	NaN	NaN	1	NaN	NaN	NaN	NaN	19.6806				+
AT5G15640	A0A1P8B9P4;Q949U9		F14F8_20	4	18.8299	19.0732	19.1701	NaN	19.1396	2	NaN	NaN	19.3109	NaN	19.8072	0	NaN	NaN	NaN	NaN	NaN	1	NaN	NaN	NaN	NaN	19.4593				+
AT2G36580	Q9SJQ0	Pyruvate kinase	At2g36580	4	20.3239	20.0518	NaN	19.7996	19.5554	1	19.6319	NaN	NaN	NaN	NaN	1	20.0791	NaN	NaN	NaN	NaN	1	19.6683	NaN	NaN	NaN	NaN				+
AT5G45620	F4KEK8;Q8RWF0	26S proteasome non-ATPase regulatory subunit 13 homolog A	At5g45620;RPN9A	5	19.3832	19.282	19.0516	19.3352	20.4117	5	19.2419	19.1413	18.7585	19.2089	20.0292	0	NaN	NaN	NaN	NaN	NaN	2	18.5805	NaN	NaN	NaN	19.4627			+	+
AT1G05520	Q8H0S3		At1g05520	4	NaN	20.022	20.3072	20.4672	20.0862	5	20.3925	20.0983	20.1934	20.1241	20.5337	0	NaN	NaN	NaN	NaN	NaN	2	NaN	NaN	NaN	19.953	19.827			+	+
AT1G64520	Q9SGW3	26S proteasome non-ATPase regulatory subunit 8 homolog A	RPN12A	3	19.6035	19.4492	NaN	NaN	19.1908	5	19.0268	19.1289	19.2261	19.3047	19.35	0	NaN	NaN	NaN	NaN	NaN	2	18.4515	NaN	NaN	NaN	19.1488			+	+
AT5G03290	Q945K7	Isocitrate dehydrogenase [NAD] catalytic subunit 5, mitochondrial	IDH5	5	21.3607	20.6059	21.3538	21.0527	20.9973	5	21.2144	20.4609	21.3056	21.0527	21.193	2	20.0137	NaN	NaN	20.8654	NaN	2	19.9682	NaN	NaN	NaN	20.5909			+	+
AT1G34430	Q9C8P0	Dihydrolipoyllysine-residue acetyltransferase component 5 of pyruvate dehydrogenase complex, chloroplastic	EMB3003	5	19.192	19.3015	19.0925	19.9464	19.0385	4	18.9858	NaN	19.1531	19.0571	19.2753	0	NaN	NaN	NaN	NaN	NaN	2	19.1319	NaN	NaN	NaN	18.8097			+	+
AT1G27030	Q9LFY3		At1g27030	4	19.9543	20.2758	20.1858	NaN	20.15	4	NaN	20.2388	21.0618	19.6982	19.4794	1	NaN	NaN	NaN	19.6336	NaN	2	19.3142	NaN	NaN	NaN	20.058			+	+
AT4G38630	P55034	26S proteasome non-ATPase regulatory subunit 4 homolog	RPN10	4	20.5068	20.1317	NaN	20.3855	20.4893	4	20.7852	20.3837	NaN	20.4343	21.0824	1	NaN	NaN	NaN	20.5335	NaN	2	19.9559	NaN	NaN	NaN	21.2012			+	+
AT2G39990	O04202	Eukaryotic translation initiation factor 3 subunit F	TIF3F1	4	19.3007	19.5595	NaN	19.3099	18.4612	4	20.2171	NaN	18.8851	19.3286	19.0312	1	NaN	NaN	NaN	19.978	NaN	2	19.7701	NaN	NaN	NaN	21.8893			+	+
AT1G75280	P52577;A0A1P8ART1;B3LFB7	Isoflavone reductase homolog P3		3	NaN	19.7419	NaN	19.4417	19.6712	4	NaN	19.7568	18.9876	19.4057	19.1627	1	NaN	NaN	NaN	19.4718	NaN	2	19.6604	NaN	19.843	NaN	NaN			+	+
AT4G02450	F4JHJ0;Q8L7U4		At4g02450	5	20.011	19.2537	19.4366	19.2918	19.3224	4	NaN	19.1122	19.4085	19.2959	19.448	2	19.2043	NaN	NaN	19.2718	NaN	2	19.3323	NaN	NaN	NaN	20.1245			+	+
AT3G18000	Q9FR44	Phosphoethanolamine N-methyltransferase 1	NMT1	4	19.9799	19.7521	NaN	20.8395	20.9732	4	20.1132	NaN	20.8284	20.7255	20.7272	2	NaN	NaN	NaN	18.7663	19.4198	2	NaN	NaN	NaN	19.2058	19.7963			+	+
AT3G13920	P41376;A8MRZ7;F4JEL5;F4JEL4;A0A1I9LSZ7	Eukaryotic initiation factor 4A-1	TIF4A-1;EIF4A1	4	22.6932	21.9733	22.9266	NaN	22.743	4	22.2698	NaN	22.5672	22.5768	22.7867	2	NaN	21.7541	NaN	21.8886	NaN	2	22.0068	NaN	NaN	NaN	22.9604			+	+
AT3G48000	Q9SU63	Aldehyde dehydrogenase family 2 member B4, mitochondrial	ALDH2B4	4	19.8228	19.7631	NaN	19.6608	19.1474	3	NaN	20.6411	NaN	19.2691	19.7012	0	NaN	NaN	NaN	NaN	NaN	2	NaN	18.9958	NaN	NaN	20.298			+	+
AT1G15950	A0A1P8ASX8;A8MQW5;Q9S9N9;A0A1P8ASX1;A0A1P8ASX3;A0A1P8AT30	Cinnamoyl-CoA reductase 1	CCR1	4	20.0272	NaN	19.509	19.8114	20.1287	3	NaN	NaN	19.9498	20.2122	20.4676	0	NaN	NaN	NaN	NaN	NaN	2	19.0316	NaN	NaN	NaN	19.8233			+	+
AT3G06860	Q9ZPI5	Peroxisomal fatty acid beta-oxidation multifunctional protein MFP2;Enoyl-CoA hydratase/3-2-trans-enoyl-CoA isomerase/3-hydroxybutyryl-CoA epimerase;3-hydroxyacyl-CoA dehydrogenase	MFP2	4	NaN	20.0037	19.8827	19.906	19.0398	3	NaN	NaN	21.369	19.6092	19.7446	1	NaN	NaN	NaN	19.7489	NaN	2	NaN	NaN	NaN	19.869	20.0859			+	+
AT5G56350	Q9FM97	Pyruvate kinase		4	21.2681	19.7291	NaN	20.5675	19.7167	2	NaN	NaN	20.7253	20.784	NaN	0	NaN	NaN	NaN	NaN	NaN	2	NaN	20.1083	NaN	NaN	19.848				+
AT3G17020	Q9LSP5;A0A1I9LPQ2		At3g17020	4	19.7491	19.3999	NaN	20.3012	18.6073	1	NaN	NaN	NaN	19.0974	NaN	1	NaN	NaN	NaN	20.1807	NaN	2	18.8449	NaN	NaN	NaN	18.973				+
AT3G26650	P25856;F4HNZ6;A0A1P8APR6;Q9LPW0	Glyceraldehyde-3-phosphate dehydrogenase GAPA1, chloroplastic;Glyceraldehyde-3-phosphate dehydrogenase GAPA2, chloroplastic	GAPA1;GAPA-2;GAPA2	4	20.9285	21.404	21.4597	NaN	19.8223	1	NaN	NaN	NaN	20.6505	NaN	2	21.2537	NaN	NaN	21.0377	NaN	2	22.4542	21.2163	NaN	NaN	NaN				+
AT5G19690	Q93ZY3;A0A1P8BFQ7	Dolichyl-diphosphooligosaccharide--protein glycosyltransferase subunit STT3A	STT3A	4	20.0308	20.2551	19.6205	NaN	20.2116	5	19.6352	19.8461	19.6798	19.9039	19.8424	0	NaN	NaN	NaN	NaN	NaN	3	19.5379	NaN	19.3983	NaN	19.5743				+
AT1G47260	Q9C6B3;Q94AU7	Gamma carbonic anhydrase 2, mitochondrial	GAMMACA2	3	19.1873	19.5612	NaN	NaN	19.7981	5	20.4484	20.4615	20.0376	19.7293	20.312	0	NaN	NaN	NaN	NaN	NaN	3	NaN	20.6088	NaN	20.2025	19.9237				+
AT1G45000	Q9MAK9;Q9SEI3;B3H533	26S protease regulatory subunit S10B homolog B;26S protease regulatory subunit 10B homolog A	RPT4B;RPT4A;At1g45000	5	20.4042	20.0046	19.7148	19.3871	20.8181	5	19.6377	19.9168	19.6003	20.2315	20.3459	1	NaN	NaN	NaN	19.6948	NaN	3	19.6371	NaN	18.7408	NaN	21.1721				+
AT3G15950	A0A1I9LQE4;Q9LSB4;A0A1I9LQE5;A0A1I9LQE6	TSA1-like protein	NAI2	4	20.9958	21.6198	NaN	21.0329	21.1131	5	21.1386	20.7954	21.5232	21.9197	22.7078	1	NaN	NaN	NaN	20.2128	NaN	3	22.0079	NaN	NaN	21.3672	24.9338				+
AT4G24550	Q9SB50;F4JQZ0;F4JQY9	AP-4 complex subunit mu	AP4M;At4g24550	3	20.0921	20.1478	NaN	NaN	20.6339	5	19.6507	20.0151	19.9797	19.9827	21.1323	1	NaN	NaN	NaN	20.1019	NaN	3	19.4972	NaN	NaN	20.5096	21.6364				+
AT3G26450	Q9LIN0		At3g26450	4	20.2836	20.0147	NaN	19.2425	20.0925	4	NaN	20.0685	19.5011	20.0184	20.1772	0	NaN	NaN	NaN	NaN	NaN	3	19.9474	20.3262	NaN	NaN	21.106				+
AT5G05010	Q93Y22	Coatomer subunit delta		4	20.3961	20.4866	NaN	20.0659	20.801	4	20.7746	NaN	19.5894	20.8099	21.5693	0	NaN	NaN	NaN	NaN	NaN	3	20.3377	NaN	NaN	19.5428	22.5579				+
AT5G25754	F4JY76	Eukaryotic translation initiation factor 3 subunit L		5	20.7318	20.3933	20.186	20.183	20.408	4	20.467	NaN	20.801	20.5606	20.9119	1	NaN	NaN	NaN	NaN	20.2092	3	19.6908	NaN	NaN	20.6423	20.3581				+
AT4G24830	Q9SZX3;B3H778	Argininosuccinate synthase, chloroplastic	At4g24830	5	20.7018	20.1402	20.9223	20.5953	20.6939	4	20.0511	NaN	20.9076	20.496	20.9338	1	NaN	NaN	NaN	20.979	NaN	3	NaN	20.1365	NaN	20.5054	22.7424				+
AT1G62660	Q43348;A0A1P8AWL7;A0A1P8AWQ1	Acid beta-fructofuranosidase 3, vacuolar	BFRUCT3	5	20.3032	20.8032	20.4175	19.6244	20.6478	4	20.17	NaN	19.4099	20.1202	20.1484	1	NaN	19.9672	NaN	NaN	NaN	3	19.8601	19.984	NaN	NaN	20.8414				+
AT2G44350	P20115;A0A1I9LSJ6;Q9M1D3;A0A1I9LSJ5	Citrate synthase 4, mitochondrial	CSY4	4	20.074	20.4856	NaN	20.3818	20.6292	4	NaN	20.233	20.6301	21.1194	21.1765	1	NaN	NaN	NaN	20.9297	NaN	3	NaN	19.5968	NaN	21.1274	22.1585				+
AT3G05530	Q9SEI2;O04019	26S protease regulatory subunit 6A homolog A;26S protease regulatory subunit 6A homolog B	RPT5A;RPT5B	3	NaN	19.8564	19.3297	NaN	20.2906	4	19.2231	NaN	19.8684	19.6071	20.0527	1	NaN	NaN	NaN	18.7883	NaN	3	18.8379	19.313	NaN	NaN	19.9792				+
AT1G70600	P49637	60S ribosomal protein L27a-3	RPL27AC	3	NaN	19.8319	NaN	20.4577	20.7547	4	20.2896	19.6747	NaN	20.4745	19.7561	1	NaN	NaN	NaN	20.7615	NaN	3	20.1174	NaN	20.4415	NaN	19.3683				+
AT5G22630	Q9FNJ8;Q9SGD6;Q9ZUY3;O22241	Arogenate dehydratase 5, chloroplastic;Arogenate dehydratase/prephenate dehydratase 6, chloroplastic;Arogenate dehydratase 3, chloroplastic;Arogenate dehydratase 4, chloroplastic	ADT5;ADT6;ADT3;ADT4	5	20.0171	20.0417	20.2302	21.1353	20.3177	4	20.1217	NaN	20.1225	20.125	20.6847	2	NaN	NaN	NaN	19.3788	19.9486	3	20.3504	NaN	NaN	20.2587	20.4773				+
AT1G30630	Q9SA78	Coatomer subunit epsilon-1		4	20.6262	19.887	20.3039	NaN	20.7497	4	20.7503	NaN	20.9117	20.089	21.1484	2	NaN	NaN	NaN	20.0117	20.1283	3	20.2151	NaN	19.9385	NaN	22.0985				+
AT1G27450	F4HSX1;P31166	Adenine phosphoribosyltransferase 1, chloroplastic	APT1	4	19.3213	19.7825	20.074	NaN	18.5107	4	NaN	19.1145	20.5187	19.2956	19.1458	2	NaN	NaN	NaN	20.8821	21.1793	3	20.1131	NaN	19.4398	NaN	20.1531				+
AT3G02080	Q9SGA6;Q9LF30;Q9FNP8	40S ribosomal protein S19-1;40S ribosomal protein S19-2	RPS19A;RPS19B	3	19.9503	20.8051	NaN	NaN	20.8071	4	22.8055	20.4135	NaN	20.282	20.3069	2	21.0029	NaN	NaN	20.9742	NaN	3	21.4415	NaN	21.2684	NaN	19.7051				+
AT5G17380	Q9LF46	2-hydroxyacyl-CoA lyase	HACL	3	NaN	20.1028	NaN	19.4656	20.1694	4	19.6671	21.0389	NaN	20.0829	19.7874	2	20.4002	NaN	NaN	19.7937	NaN	3	19.6445	NaN	19.4696	NaN	19.333				+
AT1G01620	Q08733;A8MSF6;P61837;Q39196;Q9SV31;Q8LAA6	Aquaporin PIP1-3;Aquaporin PIP1-1;Probable aquaporin PIP1-4	PIP1-3;PIP1C;PIP1-1;PIP1.4	3	NaN	20.6692	18.7979	19.5185	NaN	4	19.9689	19.8029	20.7407	NaN	19.4524	2	19.2177	NaN	NaN	NaN	19.5624	3	18.9868	21.1502	NaN	NaN	20.0906				+
AT1G60780	O22715;Q9SAC9	AP-1 complex subunit mu-2	AP1M2	3	NaN	NaN	20.0701	19.7292	19.3217	4	19.5241	NaN	19.7718	19.4456	19.5391	2	19.7098	NaN	NaN	19.9102	NaN	3	19.3491	NaN	19.4845	NaN	20.1834				+
AT2G01530	Q9ZVF2	MLP-like protein 329	MLP329	4	19.9941	19.9594	NaN	19.7912	19.7426	3	NaN	19.9223	NaN	19.8255	20.2181	0	NaN	NaN	NaN	NaN	NaN	3	19.6059	NaN	NaN	19.9339	20.6067				+
AT2G32080	Q9SKZ1	Transcription factor Pur-alpha 1	PURA1	4	19.8127	20.0552	NaN	19.8484	20.122	3	NaN	NaN	20.2455	20.1788	20.5198	0	NaN	NaN	NaN	NaN	NaN	3	20.1024	19.5378	NaN	NaN	20.8649				+
AT2G42790	Q9SJH7	Citrate synthase 3, peroxisomal	CSY3	4	20.2169	19.9359	NaN	19.8124	20.2756	3	NaN	20.1959	NaN	20.1138	20.3153	0	NaN	NaN	NaN	NaN	NaN	3	19.6484	NaN	NaN	19.7021	20.2097				+
AT5G33320	Q8RXN3	Phosphoenolpyruvate/phosphate translocator 1, chloroplastic	PPT1	4	20.4831	20.522	NaN	20.2501	20.9355	3	NaN	NaN	20.3616	20.5472	20.7218	0	NaN	NaN	NaN	NaN	NaN	3	20.2865	20.0621	NaN	NaN	21.5302				+
AT1G75270	Q9FRL8	Glutathione S-transferase DHAR2	DHAR2	4	19.9405	20.0716	NaN	18.9602	20.0332	3	NaN	19.4091	NaN	19.0812	19.4961	1	NaN	NaN	NaN	18.736	NaN	3	19.3123	19.9852	NaN	NaN	20.2163				+
AT1G30690	Q94C59	Patellin-4	PATL4	4	20.6157	20.9282	NaN	19.1661	20.062	3	NaN	21.1904	NaN	19.7935	19.9536	2	19.86	NaN	NaN	20.1452	NaN	3	20.1816	19.8761	NaN	NaN	20.4969				+
AT3G55280	A8MS83;Q9M3C3;Q8LD46	60S ribosomal protein L23a-2;60S ribosomal protein L23a-1	RPL23AB;RPL23AA	4	NaN	20.0334	20.2358	20.7926	20.5968	3	21.7614	NaN	NaN	20.9855	19.6849	2	20.2508	NaN	NaN	21.7915	NaN	3	NaN	21.5471	21.7837	20.6544	NaN				+
AT1G71220	A0A1P8AVX3;Q0WL80	UDP-glucose:glycoprotein glucosyltransferase	UGGT	4	19.1311	19.1088	NaN	19.0917	19.275	2	NaN	NaN	NaN	19.1163	20.1974	0	NaN	NaN	NaN	NaN	NaN	3	18.7747	NaN	NaN	19.4034	21.0628				+
AT5G57110	Q9LF79	Calcium-transporting ATPase 8, plasma membrane-type	ACA8	4	20.9116	20.6227	20.236	NaN	20.4242	5	18.9904	20.0162	20.2368	19.7186	19.8373	0	NaN	NaN	NaN	NaN	NaN	4	NaN	19.7891	19.1753	19.392	20.0675				+
AT4G29040	Q9SZD4;Q9SL67	26S proteasome regulatory subunit 4 homolog A;26S proteasome regulatory subunit 4 homolog B	RPT2A;RPT2B	4	22.2495	21.9968	NaN	22.1088	22.3889	5	21.8247	21.2416	21.9368	22.0796	22.1291	1	NaN	NaN	NaN	21.3124	NaN	4	21.4337	21.4928	NaN	21.7554	22.5703				+
AT4G33360	Q9SZB3;F4JIW8;B3H6K6		F17M5.120;FLDH	3	19.911	20.6342	NaN	NaN	20.4702	5	19.7438	20.191	19.9638	20.9943	20.1215	1	NaN	NaN	NaN	NaN	20.2799	4	20.1839	20.0538	20.1518	NaN	20.0988				+
AT1G29880	O23627	Glycine--tRNA ligase 1, mitochondrial	GLYRS-1	3	19.7585	20.4586	NaN	NaN	20.061	5	19.0932	19.9461	19.8733	19.8743	19.7553	1	NaN	NaN	NaN	20.1144	NaN	4	20.0471	19.4643	20.5558	NaN	19.3111				+
AT5G60980	F4K1Y4;Q9FME2		At5g60980	3	NaN	20.1132	NaN	20.6721	19.9645	5	19.9187	20.4953	19.9528	20.0304	21.3507	1	NaN	NaN	NaN	20.3079	NaN	4	20.4847	20.0446	NaN	21.6472	21.8881				+
AT5G40770	O04331;Q9LY99	Prohibitin-3, mitochondrial	PHB3	5	20.3087	21.1569	20.5708	21.3287	20.2245	5	21.4984	21.498	20.5425	20.1378	20.8975	2	NaN	NaN	NaN	21.548	19.6813	4	20.7486	20.8901	NaN	20.9799	22.1394				+
AT5G43940	Q96533;F4K7D6	Alcohol dehydrogenase class-3;S-(hydroxymethyl)glutathione dehydrogenase	ADH2;HOT5	4	20.9271	20.6831	NaN	20.9681	19.7217	5	19.7034	21.0165	20.8042	20.9324	19.8294	2	21.1516	NaN	NaN	21.2056	NaN	4	20.7336	20.9078	21.0142	NaN	19.6393				+
AT3G16400	Q9SDM9;O04316;O04318;O49326	Nitrile-specifier protein 1;Nitrile-specifier protein 4;Nitrile-specifier protein 3	NSP1;NSP4;NSP3	3	21.1226	21.9025	NaN	NaN	21.4782	5	20.1205	21.1871	20.6487	20.3385	20.6765	2	20.3571	21.4347	NaN	NaN	NaN	4	20.4625	21.4698	21.3486	NaN	20.2934				+
AT4G11600	O48646	Probable phospholipid hydroperoxide glutathione peroxidase 6, mitochondrial	GPX6	4	21.3936	20.8006	NaN	21.0346	20.9511	4	NaN	20.9132	20.7529	21.2605	21.4415	0	NaN	NaN	NaN	NaN	NaN	4	20.9584	20.6193	NaN	20.5908	22.0905				+
AT5G54800	Q9M5A9;A0A1P8AN56;Q94B38	Glucose-6-phosphate/phosphate translocator 1, chloroplastic;Glucose-6-phosphate/phosphate translocator 2, chloroplastic	GPT1;GPT2	3	20.1505	20.4391	NaN	NaN	20.4985	4	NaN	20.3963	20.101	20.0855	20.0678	0	NaN	NaN	NaN	NaN	NaN	4	19.9281	NaN	19.8438	19.5367	20.3347				+
AT1G30360	Q9C8G5	CSC1-like protein ERD4	ERD4	3	21.0814	21.1785	NaN	NaN	20.4909	4	NaN	20.1992	20.2072	20.9598	19.8825	0	NaN	NaN	NaN	NaN	NaN	4	19.4918	20.268	20.4738	NaN	19.7891				+
AT5G05270	Q8VZW3	Probable chalcone--flavonone isomerase 3	CHI3	4	20.7858	20.6483	NaN	20.5604	21.2114	4	NaN	20.5186	20.8772	20.677	21.3337	1	NaN	NaN	NaN	20.2932	NaN	4	20.936	20.711	NaN	20.7478	21.163				+
AT4G12510	Q9S7U3			4	21.0161	19.8556	21.3622	20.4239	NaN	4	21.5051	NaN	20.3953	20.0299	21.0566	2	20.6689	NaN	NaN	20.2723	NaN	4	20.2574	19.2276	NaN	20.7994	22.1633				+
AT1G15500	P92935;Q39002	ADP,ATP carrier protein 2, chloroplastic;ADP,ATP carrier protein 1, chloroplastic	AATP2;AATP1	4	20.8143	21.0543	NaN	19.7153	20.6826	4	NaN	21.697	19.9647	20.5985	20.4056	2	NaN	19.9413	NaN	NaN	19.6885	4	18.7671	19.3359	19.1057	NaN	19.689				+
AT4G20260	Q96262;F4JUT9;F4JUT8	Plasma membrane-associated cation-binding protein 1	PCAP1	3	20.593	20.3555	NaN	NaN	20.603	4	NaN	20.9195	20.2831	20.6265	20.7144	2	20.0085	NaN	NaN	20.739	NaN	4	20.8504	21.0698	NaN	20.3351	21.9473				+
AT4G35860	Q38922	Ras-related protein RABB1b	RABB1B	3	19.0784	19.506	NaN	NaN	18.9317	4	NaN	19.896	18.9339	19.0984	18.8955	2	NaN	19.3465	NaN	19.6174	NaN	4	19.4007	NaN	19.3163	18.9575	19.2017				+
AT1G63940	P92947;F4I576;F4I577	Monodehydroascorbate reductase, chloroplastic	MDAR6	3	18.8744	20.049	NaN	NaN	19.932	4	NaN	20.4681	19.3782	20.3811	19.2708	2	19.1784	NaN	NaN	19.7254	NaN	4	19.2978	20.3253	19.8842	NaN	18.8195				+
AT3G52580	P42036	40S ribosomal protein S14-3	RPS14C	3	24.5837	24.349	NaN	24.7052	NaN	4	NaN	25.3468	24.7131	25.597	24.8674	2	25.6957	25.1392	NaN	NaN	NaN	4	25.6972	24.8133	25.2385	NaN	24.787				+
AT2G30860	O80852	Glutathione S-transferase F9	GSTF9	3	21.6214	22.8281	NaN	NaN	22.0942	4	NaN	22.6518	21.6957	21.4588	21.409	2	22.1081	21.9166	NaN	NaN	NaN	4	21.872	22.4583	21.7851	NaN	21.124				+
AT2G44610	O80501;Q9SID8;Q9LFT9;Q9SMR4;Q9LV79	Ras-related protein RABH1b;Ras-related protein RABH1d;Ras-related protein RABH1e;Ras-related protein RABH1c	RABH1B;RABH1D;RABH1E;RABH1C	3	20.9112	20.5729	NaN	NaN	20.9922	3	NaN	20.9038	20.849	20.5518	NaN	2	20.499	NaN	NaN	20.5582	NaN	4	21.6319	21.2269	NaN	21.3867	21.3948				+
AT5G02870	F4KDU5;P49691	60S ribosomal protein L4-2	At5g02870;RPL4D	3	20.1495	20.6249	NaN	19.7455	NaN	3	22.5946	20.9202	NaN	20.2062	NaN	2	NaN	20.3053	NaN	20.6012	NaN	4	20.4397	20.8636	20.5254	19.927	NaN				+
AT1G78380	Q9ZRW8	Glutathione S-transferase U19	GSTU19	5	20.894	21.7726	19.8443	19.6353	21.1252	5	20.7337	21.6182	20.8628	20.8348	20.7724	2	20.3834	NaN	NaN	20.9476	NaN	5	21.1828	20.9435	20.3008	20.261	21.3637				+
AT1G63000	Q9LQ04	Bifunctional dTDP-4-dehydrorhamnose 3,5-epimerase/dTDP-4-dehydrorhamnose reductase	NRS/ER	5	21.5495	21.8499	19.9017	20.8814	21.6901	5	20.0454	20.6841	21.2501	21.0517	20.8103	2	NaN	21.018	NaN	20.7674	NaN	5	20.1081	20.6577	21.263	20.7452	19.9682				+
AT5G56630	Q9C5J7;Q94AA4;Q9M076;Q9M0F9;Q9FKG3;Q9FIK0;Q8VYN6	ATP-dependent 6-phosphofructokinase 7;ATP-dependent 6-phosphofructokinase 3	PFK7;PFK3	5	20.6205	21.1909	20.3228	20.5445	20.8664	5	20.0975	21.4861	21.0383	21.4274	21.0171	2	20.9511	NaN	NaN	21.2198	NaN	5	21.0558	21.2463	20.6725	20.65	20.155				+
AT3G62560	Q8VYP7;Q01474;O04834;O80489;Q3E6Q3	GTP-binding protein SAR1B;GTP-binding protein SAR1A	At3g62560;SAR1B;SAR1A;T12M4.12	5	20.3359	20.745	20.438	20.3209	21.0878	5	19.8087	20.5842	20.385	20.3771	21.0179	2	NaN	NaN	NaN	21.9405	19.9766	5	20.5782	20.3408	19.5485	20.1283	21.8853				+
AT1G01300	Q9LNJ3		F6F3.10	4	20.868	20.83	NaN	21.312	20.6623	5	20.862	20.4983	21.5573	20.7912	21.2549	2	NaN	NaN	NaN	20.6931	21.1697	5	21.3325	21.284	21.3614	21.6234	22.1065				+
AT1G45201	A0A1P8AVY3;Q8L7S1;F4HRB4		TLL1	4	21.0951	20.874	NaN	20.6285	20.8516	5	20.6877	21.2315	20.7689	21.2265	21.9628	2	NaN	NaN	NaN	20.1989	21.4526	5	21.5987	20.9456	21.304	20.451	22.2827				+
AT4G39260	F4JVC0;F4JVC1;Q03251;F4JVB9	Glycine-rich RNA-binding protein 8	CCR1;RBG8	4	20.083	20.0675	NaN	20.2167	20.4718	4	NaN	20.2805	20.5522	20.141	20.3903	0	NaN	NaN	NaN	NaN	NaN	5	20.5816	20.741	20.7907	20.7604	20.8567				+
AT4G23690	Q9SUQ8	Dirigent protein 6	DIR6	5	19.5354	20.1275	19.2183	19.3676	19.1767	4	18.8458	NaN	19.6494	19.0155	19.3067	1	NaN	NaN	NaN	19.6837	NaN	5	20.0435	19.55	19.3193	18.8222	18.907				+
AT1G20620	B9DG18;A0A1P8AWT7;Q42547;F4HUL6;Q2V4M4;A0A1P8AWR0;Q96528	Catalase-3	CAT3	5	20.2153	20.3104	19.9875	19.5258	19.7843	4	NaN	20.6887	20.2731	20.4532	19.9596	1	NaN	20.3353	NaN	NaN	NaN	5	19.8084	19.7604	20.2967	20.3212	20.0591				+
AT5G65020	Q9XEE2;F4KGH1	Annexin D2;Annexin	ANN2;ANNAT2	5	20.929	21.0762	19.9625	19.9273	20.9546	4	NaN	21.1757	20.3026	20.6619	20.2532	2	NaN	NaN	NaN	20.4097	20.1456	5	20.9069	21.0652	20.6058	19.971	20.7056				+
AT3G57010	Q9M1J7	Protein STRICTOSIDINE SYNTHASE-LIKE 8	SSL8	5	19.6406	19.5544	20.2979	19.9436	19.9567	4	19.3203	NaN	20.0688	19.7438	19.3952	2	20.2318	NaN	NaN	20.6906	NaN	5	19.7184	19.7845	19.4301	19.7141	19.1971				+
AT3G19760	Q94A52;A0A1P8ATK7;A0A1P8ATJ6;A0A1P8ATN0;Q9C8J1	DEAD-box ATP-dependent RNA helicase 2	RH2	5	20.569	20.2529	19.8307	20.027	20.3154	4	20.0566	NaN	20.4209	19.9158	20.4869	2	NaN	NaN	NaN	19.7904	19.9661	5	19.9818	19.8013	19.9144	20.204	20.2235				+
AT3G19450	P48523	Cinnamyl alcohol dehydrogenase 4	CAD4	4	NaN	21.29	20.6008	20.684	20.7696	4	19.9327	21.4113	20.6772	NaN	20.648	2	NaN	NaN	NaN	20.688	20.4543	5	20.5804	21.2109	21.2316	20.4309	19.562				+
AT4G22010	O65449;F4I7X1;Q9SUD0;Q8VYB3		sks4	4	19.2574	19.4793	19.4654	20.2262	NaN	3	20.5875	NaN	20.1866	NaN	20.6079	1	NaN	NaN	NaN	NaN	20.4002	5	20.411	19.9271	19.9759	20.4097	21.6999				+
AT4G19210	Q8LPJ4	ABC transporter E family member 2	ABCE2	3	20.8614	20.6493	NaN	NaN	20.8029	3	20.3707	19.7825	NaN	21.2843	NaN	1	NaN	19.4626	NaN	NaN	NaN	5	20.075	19.4377	20.1618	19.9942	20.0453				+
AT3G48870	F4JF64;Q9SXJ7;P42762;Q9M1G2;Q8VYJ7	Chaperone protein ClpC2, chloroplastic	HSP93-III;CLPC2	5	21.34	21.1296	21.4607	21.178	21.4481	5	21.3221	20.7391	21.2382	21.6264	21.6787	3	20.6933	NaN	NaN	20.231	20.6373	4	21.1358	21.2432	NaN	21.6676	22.1908		+
AT5G42980	Q42403	Thioredoxin H3	TRX3	5	21.7846	22.052	21.6811	21.7009	21.7152	5	20.6086	21.4863	21.6839	22.2681	22.1065	3	21.281	NaN	NaN	21.7968	20.3787	4	21.2954	20.2931	NaN	20.9004	22.8975		+
AT3G13930	Q8RWN9;Q5M729	Dihydrolipoyllysine-residue acetyltransferase component 2 of pyruvate dehydrogenase complex, mitochondrial		5	21.3893	21.0703	20.233	20.5852	21.4263	5	20.0886	20.7186	20.7274	21.1174	21.2919	3	19.4109	NaN	NaN	20.6803	19.5946	4	20.0372	19.8083	NaN	20.448	21.7485		+
AT1G30580	Q9SA73	Obg-like ATPase 1	T5I8.3	5	22.9737	22.4948	21.1487	21.2683	23.2745	5	19.3665	21.2812	22.0321	22.1633	22.1042	3	19.507	19.824	NaN	21.364	NaN	4	20.4866	18.8339	19.6347	NaN	20.6956		+
AT5G58290	Q9SEI4	26S protease regulatory subunit 6B homolog	RPT3	5	23.5412	23.603	22.6479	22.977	23.222	5	22.586	22.6685	23.0879	23.1158	23.4752	3	21.6002	NaN	21.949	22.258	NaN	4	21.9877	21.815	NaN	22.7471	23.2421		+
AT1G53750	Q9SSB5	26S protease regulatory subunit 7 homolog A	RPT1A	5	22.5171	22.0219	21.7425	21.6108	22.5435	5	21.4932	20.5613	21.6685	21.8738	22.2179	4	20.6911	20.9673	20.8583	20.9466	NaN	4	20.2684	20.5549	NaN	21.414	21.913		+
AT1G78570	Q9SYM5;A0A1I9LN83;Q9LH76	Trifunctional UDP-glucose 4,6-dehydratase/UDP-4-keto-6-deoxy-D-glucose 3,5-epimerase/UDP-4-keto-L-rhamnose-reductase RHM1;UDP-glucose 4,6-dehydratase;UDP-4-keto-6-deoxy-D-glucose 3,5-epimerase/UDP-4-keto-L-rhamnose 4-keto-reductase;Trifunctional UDP-glucose 4,6-dehydratase/UDP-4-keto-6-deoxy-D-glucose 3,5-epimerase/UDP-4-keto-L-rhamnose-reductase RHM3;UDP-glucose 4,6-dehydratase;UDP-4-keto-6-deox…	RHM1;RHM3	5	22.9154	22.5895	22.11	22.9218	22.9718	5	22.5416	20.8257	23.2454	22.9588	22.9916	4	21.49	21.6122	NaN	21.3822	21.9829	4	21.4257	21.3651	NaN	22.2652	22.2817		+
AT1G70410	Q94CE4;Q9ZUC2	Beta carbonic anhydrase 4	BCA4	5	21.6189	21.5474	21.3071	22.2277	20.7677	4	20.8821	NaN	21.4033	21.0528	21.5657	3	NaN	21.016	NaN	20.4488	20.1116	4	20.9526	20.888	NaN	21.1057	22.3299		+
AT3G16640	P31265	Translationally-controlled tumor protein homolog	TCTP	5	23.0767	22.9421	21.9914	22.423	23.0761	4	NaN	23.1827	22.2423	22.6503	22.276	5	22.2084	22.0503	21.7053	21.7651	21.262	4	22.3549	22.7167	22.2243	NaN	22.6679		+
AT1G30230	A8MRC4;P48006	Elongation factor 1-delta 1	At1g30230	5	23.1959	22.9172	22.859	23.0836	23.7239	5	22.7372	22.7762	23.085	23.6762	24.0239	4	21.3754	21.7139	NaN	21.8533	21.5574	5	22.621	21.8835	21.7761	23.18	24.3785		+
AT5G27640	F4K4D5;Q9C5Z1;Q8GUM1	Eukaryotic translation initiation factor 3 subunit B	TIF3B1;EIF3B-2	5	21.5993	21.4093	21.5575	21.6568	21.8012	5	22.3549	21.7701	21.6283	21.7778	22.6157	4	20.2716	NaN	21.061	20.5834	20.3197	5	21.4756	20.9944	20.5958	22.2626	22.9638		+
AT2G44060	O80576		At2g44060	5	21.4123	21.191	21.5568	22.2969	21.7616	5	21.6219	21.2744	21.4462	21.5101	22.0261	4	20.8116	21.025	NaN	20.9608	21.2791	5	20.9587	21.034	20.7366	22.2637	22.586		+
AT1G76030	P11574;Q8W4E2	V-type proton ATPase subunit B1;V-type proton ATPase subunit B3	VHA-B1;VHA-B3	5	21.7872	21.6476	22.0744	21.6616	21.3161	5	21.2481	21.7268	21.7127	21.7633	22.2056	4	20.4908	21.113	NaN	20.7158	20.7922	5	21.2286	21.3294	20.7214	21.9705	22.9591		+
AT3G09840	P54609;Q9LZF6;Q9SCN8	Cell division control protein 48 homolog A;Cell division control protein 48 homolog E;Cell division control protein 48 homolog D	CDC48A;CDC48E;CDC48D	5	23.8629	23.1326	22.5721	22.4083	22.9573	5	23.1843	22.9382	23.0218	22.8802	22.9778	4	21.4309	22.2955	NaN	22.3891	21.6882	5	21.929	22.335	21.8069	22.1439	22.9439		+
AT1G78300	Q01525	14-3-3-like protein GF14 omega	GRF2	5	22.1615	22.0695	22.5211	22.4599	22.3548	5	21.969	22.1139	22.1362	21.8476	22.5007	4	21.4242	21.4261	NaN	21.2847	20.8235	5	21.5595	21.0813	20.9422	22.178	22.6252		+
AT3G11130	Q0WNJ6	Clathrin heavy chain 1	CHC1	5	23.8858	22.9186	23.4881	22.9294	23.5566	5	23.9242	21.8271	23.5502	23.6433	24.1369	4	20.6143	20.9764	NaN	22.2533	22.7715	5	21.4334	20.7446	21.0338	22.5949	24.1532		+
AT5G62700	Q9ASR0;Q56YW9	Tubulin beta-3 chain;Tubulin beta-2 chain	TUBB3;TUBB2	5	24.1456	23.3156	24.0497	23.1562	23.9555	5	24.2657	22.4414	23.7629	24.1356	23.7563	4	21.8702	21.4639	NaN	21.604	22.2495	5	22.3386	20.563	21.4674	22.6477	23.6131		+
AT1G48600	Q944H0	Phosphomethylethanolamine N-methyltransferase	NMT2	5	23.7344	23.2689	23.5401	23.6121	23.9986	5	20.9737	22.4728	24.3156	24.072	24.306	4	NaN	21.418	20.4427	22.1765	21.9819	5	21.1518	21.4581	22.3566	23.0561	23.3919		+
AT5G12470	Q94CJ5		At5g12470	5	21.3666	21.5529	21.1004	21.1816	21.028	5	20.688	21.3709	21.1429	21.1574	21.1478	4	20.3336	20.9082	NaN	20.7795	20.7405	5	20.8886	20.0088	20.5658	20.5091	20.8372		+
AT1G06220	Q9LNC5;F4JWP9		F9P14.8;At5g25230	5	21.2864	20.772	20.7885	21.2099	21.5713	5	21.2735	21.1819	19.8856	21.9032	22.5438	4	20.4029	20.3878	NaN	20.0982	20.4751	5	21.1911	20.6594	20.1235	21.3838	22.8174		+
AT2G20580	Q9SIV2	26S proteasome non-ATPase regulatory subunit 2 homolog A	RPN1A	5	22.1272	22.0861	21.3289	22.4717	22.316	5	22.0662	21.9674	21.8853	21.7875	22.4342	4	21.207	21.7142	NaN	21.1632	21.1267	5	21.9821	21.2805	21.8377	21.8922	22.5784		+
AT2G21390	Q9SJT9	Coatomer subunit alpha-2		5	23.0891	21.7619	23.0157	22.296	22.9659	5	23.9502	21.1379	22.4471	22.7701	23.7272	4	19.6457	19.8983	NaN	21.006	21.3112	5	20.7228	19.578	19.9923	21.271	22.8248		+
AT1G22530	Q56ZI2;PATL2;A0A1P8ANK1	Patellin-2	PATL2	5	31.1631	30.6045	32.4044	31.9447	32.0572	5	32.6847	30.0124	32.0604	32.147	32.0653	5	23.0837	26.7233	23.6218	24.055	24.572	5	23.8819	24.1576	23.3016	23.9449	24.785	+	+
AT1G72370	B9DG17;Q08682;F4J4W3;Q8H173	40S ribosomal protein SA;40S ribosomal protein Sa-1	P40;RPSaA	5	23.7672	23.9147	23.5642	23.6574	23.8029	5	24.7051	23.7575	23.2741	23.7119	23.3348	5	23.117	23.543	22.5036	23.0823	23.0702	5	23.2368	23.6361	23.4515	23.4897	23.2336		+
AT1G75750	F4I0N7;P46689	Gibberellin-regulated protein 1	GASA1	5	22.2636	22.2492	23.4571	23.4174	23.1379	5	22.9002	22.5951	23.2716	22.2655	22.9802	5	23.9287	23.9458	24.443	23.5746	24.5308	5	23.8269	23.128	24.4431	24.1323	22.5702		+
AT1G04270	F4I472;Q08112;Q9FIX6;Q9FY65	40S ribosomal protein S15-1	RPS15;RPS15A	5	26.62	27.1649	27.5761	28.044	26.8435	5	27.4561	27.8442	27.5502	27.2506	26.6902	5	28.4487	28.3777	28.6253	28.5186	28.0462	5	28.3288	27.5515	28.2304	28.1509	26.3642		+
AT4G09000	F4JJ94;P42643	14-3-3-like protein GF14 chi	GRF1	5	24.3365	24.2152	24.0403	24.312	24.5839	5	23.4992	23.8075	24.4914	24.1761	24.4871	5	23.0389	22.932	20.9859	23.2799	22.7892	5	23.3936	23.4895	22.9948	24.3845	24.6934		+
AT4G24190	F4JQ55;Q9STX5	Endoplasmin homolog	SHD	5	23.114	23.1262	22.6881	23.1862	23.5972	5	22.5501	23.1204	23.1296	23.0633	23.5603	5	22.0556	22.2072	21.7137	22.6259	21.8697	5	22.262	22.7225	22.2984	22.8686	23.3913		+
AT3G16470	O04309;A0A1I9LQM9;Q9ZU23	Jacalin-related lectin 35	JAL35	5	24.2161	24.5582	24.0485	23.8549	23.5998	5	22.9434	24.685	24.7941	24.2125	23.9455	5	24.9271	24.6956	24.6202	25.1234	25.6389	5	25.2468	25.3138	25.4512	24.8077	25.1971		+
AT3G16460	O04310;REV__Q6XJG8;REV__Q9SIV2	Jacalin-related lectin 34	JAL34	5	27.6789	27.6875	28.3045	27.6918	27.1555	5	27.8274	27.8106	28.0197	27.7897	27.8238	5	28.4705	28.3621	28.4042	28.8161	29.2337	5	28.4076	27.9225	28.3569	28.1407	28.4634		+
AT3G16450	O04311;Q9LIF8	Jacalin-related lectin 33	JAL33	5	24.3436	24.7323	25.2502	24.5594	24.0844	5	24.9796	25.2073	25.1519	24.8368	24.7165	5	25.3964	25.5918	24.9875	25.2614	26.3381	5	25.668	25.1338	25.7506	25.6432	25.7611		+
AT1G09640	O04487;C0Z2L8	Probable elongation factor 1-gamma 1		5	25.2383	24.9128	25.1057	25.634	25.3659	5	24.5673	24.1392	25.36	25.4716	25.963	5	23.8424	23.7572	22.1176	24.4078	24.142	5	24.4615	24.4658	24.1734	25.4195	26.2954		+
AT4G35060	O49613		M4E13.120	5	24.1115	23.9973	24.4377	24.4704	24.1972	5	24.5196	23.6991	24.4044	23.9395	24.0127	5	24.9788	25.4549	25.2951	24.8479	25.9431	5	25.0676	25.0434	25.5931	25.4494	24.375		+
AT1G07930	Q8W4H7;Q8GTY0;Q0WL56;P0DH99;F4HUA0;Q6NLF6	Elongation factor 1-alpha 2;Elongation factor 1-alpha 4;Elongation factor 1-alpha 3;Elongation factor 1-alpha 1	A2;A4;A3;A1;At1g07930	5	27.1745	26.5905	27.4182	27.2381	26.9885	5	27.1374	26.0423	27.0638	27.234	27.875	5	25.739	26.002	25.5811	26.5044	26.4757	5	26.1934	25.7626	25.662	26.8113	28.2257		+
AT2G36530	P25696;A0A1P8B1N1	Bifunctional enolase 2/transcriptional activator	ENO2	5	25.5167	24.6916	23.6342	24.3088	24.6906	5	22.5057	24.0598	24.1279	24.4221	23.4819	5	23.2775	23.3541	22.0223	24.2543	22.7286	5	23.3632	23.5065	22.7645	22.964	23.3163		+
AT3G20050	P28769	T-complex protein 1 subunit alpha	CCT1	5	22.3831	22.1335	21.9313	22.0024	22.0599	5	21.9152	21.6744	22.0227	21.9628	22.0003	5	21.1634	21.6823	21.4918	21.5564	21.876	5	21.6405	21.8006	21.6926	22.4045	21.9093		+
AT4G14960	P29511;B9DFF8	Tubulin alpha-6 chain	TUBA6;TUA6	5	25.4058	24.9167	25.4134	25.0439	25.1066	5	25.3732	23.9765	25.2456	25.2787	25.5587	5	23.9574	23.8687	23.8566	24.718	24.4089	5	23.7297	23.6893	23.6783	24.4601	25.6952		+
AT3G08580	P31167;O49447	ADP,ATP carrier protein 1, mitochondrial	AAC1	5	27.3895	27.4748	27.4711	27.5764	27.5254	5	27.1294	27.0587	27.6338	27.5416	27.6998	5	27.0708	26.982	26.5707	26.7567	26.9954	5	27.3512	26.7358	26.8293	26.9274	27.388		+
AT1G54270	P41377;F4HV96	Eukaryotic initiation factor 4A-2	TIF4A-2;EIF4A-2	5	24.0908	23.4941	24.2336	23.8967	23.9342	5	24.7442	23.337	23.9704	24.1628	24.6804	5	22.7347	22.6307	22.6223	23.2594	23.092	5	22.9181	22.2929	22.5859	23.698	24.6657		+
AT5G38480	P42644	14-3-3-like protein GF14 psi	GRF3	5	23.6482	23.2071	23.0323	23.2721	23.7078	5	22.5404	23.1756	23.5009	23.3761	23.5989	5	22.3668	21.8963	21.8743	22.9144	22.6187	5	22.8339	22.7279	22.7119	23.6393	23.7606		+
AT5G23740	P42733	40S ribosomal protein S11-3	RPS11C	5	21.9105	21.592	21.6261	21.813	21.4146	5	22.2596	21.504	21.8228	21.6492	21.1604	5	22.2458	22.1979	23.014	22.121	22.4214	5	22.4048	22.6475	22.8367	22.4282	21.004		+
AT1G22300	P48347;F4I1C1;F4I1B8;F4I1B7;Q9S9Z8	14-3-3-like protein GF14 epsilon	GRF10	5	23.6913	23.1932	23.1823	23.265	23.6926	5	22.5959	22.6623	23.5462	23.1434	23.5866	5	21.92	22.375	22.0773	22.4033	22.3536	5	22.497	22.9455	22.3322	23.312	23.5556		+
AT1G67430	P51413;F4HRW5	60S ribosomal protein L17-2	RPL17B;At1g67430	5	24.3445	24.9518	25.1798	25.6329	25.7022	5	24.884	25.5826	25.4497	25.3527	24.4747	5	25.8907	26.1549	26.2107	26.2183	25.7082	5	25.407	25.7173	25.7895	25.3221	23.9808		+
AT5G56030	P55737;F4K6B6	Heat shock protein 90-2	HSP90-2;HSP81-2	5	25.6188	25.4486	25.1513	25.265	25.8872	5	25.3635	25.0323	25.3899	25.6207	25.9091	5	23.8597	23.8628	22.666	24.2145	24.0179	5	24.5725	24.0189	24.1115	24.7025	25.7403		+
AT2G47110	P59232;P59271	Ubiquitin-40S ribosomal protein S27a-2;Ubiquitin;40S ribosomal protein S27a-2;Ubiquitin-40S ribosomal protein S27a-1;Ubiquitin;40S ribosomal protein S27a-1	RPS27AB;RPS27AA	5	25.2995	25.2051	25.8733	26.109	25.8555	5	26.0285	24.6873	25.6969	26.0756	25.7296	5	24.7199	24.7435	24.1939	24.9986	25.4303	5	24.8755	24.6031	25.893	24.4436	24.8275		+
AT2G30490	P92994	Trans-cinnamate 4-monooxygenase	CYP73A5	5	22.6641	22.6581	22.2631	22.3536	22.7252	5	21.5661	22.2689	22.3458	22.6792	22.575	5	21.6869	21.8498	21.7761	22.047	21.6909	5	21.7291	21.9792	21.6746	22.579	22.3947		+
AT3G09200	Q42112;A8MQR4	60S acidic ribosomal protein P0-2	RPP0B;At3g09200	5	22.9569	22.5056	22.6258	22.9933	22.6221	5	24.2527	22.4819	22.8225	22.5081	23.376	5	21.935	21.5151	21.5199	22.7341	21.6109	5	22.7523	22.6073	21.9658	23.2347	24.7415		+
AT3G54470	Q42586;Q9LPX2	Uridine 5-monophosphate synthase;Orotate phosphoribosyltransferase;Orotidine 5-phosphate decarboxylase	PYRE-F	5	22.2108	21.4304	21.5552	21.5959	22.356	5	21.4744	20.7972	22.154	22.0277	22.4438	5	20.1433	20.3694	19.4608	21.2422	20.44	5	20.2609	20.8345	20.4092	21.5791	22.1937		+
AT4G37910	Q8GUM2	Heat shock 70 kDa protein 9, mitochondrial	HSP70-9	5	22.1535	22.7963	22.0101	22.1411	22.6762	5	22.4725	22.5601	22.0618	22.235	22.4439	5	21.8486	21.8542	21.2927	21.9442	21.6091	5	22.3471	22.3251	22.2897	22.1179	21.9704		+
AT3G03960	Q94K05	T-complex protein 1 subunit theta	CCT8	5	22.8996	22.2841	22.0869	22.3107	23.0989	5	22.1799	21.9724	22.7459	22.8025	22.6174	5	20.9667	21.6549	20.4328	21.3992	22.1724	5	21.2768	21.8421	21.9508	21.8583	21.5496		+
AT3G18780	Q96292;Q96293;F4J8V9	Actin-2;Actin-8	ACT2;ACT8	5	25.8212	25.5762	25.6122	25.6229	25.8597	5	25.0949	24.5897	25.7099	25.6585	25.9991	5	24.6686	25.0412	25.1622	25.4115	25.303	5	24.7778	25.0814	25.1685	25.6192	25.9538		+
AT1G56070	Q9ASR1;F4JB05;F4JNE0;F4JB06		T6H22.13	5	25.6333	25.4386	25.7021	25.3751	25.6728	5	25.6223	24.6494	25.4843	25.5126	25.5955	5	24.1732	24.0713	22.9115	24.8532	24.5157	5	24.126	24.1395	24.0509	24.8124	25.6411		+
AT1G66270	Q9C525;Q9LIF9	Beta-glucosidase 21	BGLU21	5	25.221	25.4751	25.5809	25.0987	24.9918	5	25.6577	25.6686	25.4882	25.7646	25.7493	5	25.7314	26.1144	25.7789	25.649	26.428	5	25.8291	25.583	26.2359	25.6296	26.0389		+
AT3G04840	Q9CAV0	40S ribosomal protein S3a-1	RPS3AA	5	21.9005	22.5297	22.3052	22.619	22.9105	5	22.8054	22.602	22.8068	22.9136	22.3129	5	22.8603	23.1879	23.1269	23.2285	23.0842	5	22.9622	23.1493	23.192	22.7347	22.0891		+
AT5G14040	Q9FMU6;Q9M2Z8	Mitochondrial phosphate carrier protein 3, mitochondrial	MPT3	5	24.5459	24.5243	24.6005	24.4305	24.8011	5	23.8977	24.2756	24.6349	24.4177	24.693	5	23.7144	24.0204	23.9183	23.6998	24.0262	5	24.1509	23.7148	23.9457	24.031	23.8664		+
AT1G57720	Q9FVT2	Probable elongation factor 1-gamma 2		5	23.8428	23.4881	24.0759	24.3457	24.1168	5	23.1073	22.975	24.0732	24.0109	24.5308	5	22.4787	23.1538	22.231	22.8167	23.0226	5	22.9497	23.2065	22.6477	24.089	25.1494		+
AT5G09510	Q9FY64;A8MQ96	40S ribosomal protein S15-4	RPS15D	5	21.7525	22.7666	22.9211	23.2127	22.7181	5	21.9385	22.4148	22.7467	22.4403	22.001	5	23.2838	23.599	23.9943	23.4595	23.9325	5	23.836	23.5492	24.3171	23.3623	22.3298		+
AT3G17390	Q9LUT2	S-adenosylmethionine synthase 4	METK4	5	25.3027	25.1583	25.3753	25.315	25.5147	5	25.9384	24.338	25.2336	25.4777	26.0901	5	24.0007	24.322	23.2605	24.1029	24.6262	5	24.4234	24.075	24.4283	25.4442	26.6139		+
AT2G36880	Q9SJL8	S-adenosylmethionine synthase 3	METK3	5	23.7478	23.4237	24.0388	23.8478	23.9436	5	24.0245	22.4924	24.1409	23.7536	24.3289	5	22.3855	22.172	22.0217	23.5329	23.2393	5	22.7062	22.3468	22.1999	23.7563	24.7614		+
AT1G22410	Q9SK84		F12K8.24	5	22.3402	21.8704	22.8944	22.2334	22.4846	5	22.3322	21.3729	22.1039	22.2146	22.8318	5	21.0063	20.8122	20.6827	20.9962	21.4403	5	21.4515	20.6419	21.6616	22.076	22.6494		+
AT1G70850	Q9SSK7;F4I6Y7;Q9SSK5	MLP-like protein 34	MLP34	5	23.0976	22.7249	23.0836	23.1051	23.1257	5	21.4812	23.0692	23.7556	23.2728	23.5979	5	21.5352	21.5451	21.005	22.7514	22.4358	5	21.7226	21.3942	22.0929	22.6442	24.0038		+
AT3G55120	P41088	Chalcone--flavonone isomerase 1	CHI1	5	21.6783	21.4896	20.843	21.7785	21.9106	4	NaN	21.4849	21.3008	21.3241	21.3726	3	NaN	20.5277	NaN	20.2132	19.7707	5	20.9633	20.7369	19.9274	21.639	21.3394		+
