# Supplementary material for: SEC14-GOLD protein PATELLIN2 binds IRON-REGULATED TRANSPORTER1 linking root iron uptake to vitamin E
Source: Plant Physiol. 2022 Dec 9;192(1):504–26. doi: 10.1093/plphys/kiac563 (PMC10152663; doi:10.1093/plphys/kiac563)
Supplement: kiac563_Supplementary_Data [file kiac563_supplementary_data.zip › Supplemental Table S2.xlsx]

## Sheet: Supplemental Table 2A_BP +Fe
Supplemental Table S2: PATL2-HA3 interactome – Summary of GO term enrichment											Supplemental Table S2A: PATL2-HA3 interactome – Summary of GO term enrichment of biological processes under Fe sufficiency.
Listed are all GO terms of biological processes based on the proteins detected by IP-MS under Fe-sufficient conditions.
GO-term enrichment analysis was performed using ‘Protein ANalysis THrough Evolutionary Relationships’ (PANTHER 16.0, Mi et al., 2020).
Several GO terms were categorized and sorted 1-9 as listed in column J.
										1	Endomembrane System
										2	Cytoskeleton
										3	Oxidative Stress
Analysis Type:	PANTHER Overrepresentation Test (Released 20210224)									4	Metals
Annotation Version and Release Date:	GO Ontology database DOI: 10.5281/zenodo.4495804 Released 2021-02-01									5	Responses
Analyzed List:	Client Text Box Input (Arabidopsis thaliana)									6	Oxoacid Metabolism
Reference List:	Arabidopsis thaliana (all genes in database)									7	reproduction /development
Test Type:	FISHER									8	shikimate/phenylpropanoid pathway
Correction:	FDR									9	protein (un)folding
GO biological process complete	Arabidopsis thaliana - REFLIST (27462)	Client Text Box Input (232)	Client Text Box Input (expected)	Client Text Box Input (over/under)	Client Text Box Input (fold Enrichment)	Client Text Box Input (raw P-value)	Client Text Box Input (FDR)	-log10 p-value	GO Category
protein secretion (GO:0009306)	19	4	0.16	+	24.92	3.75e-05	0.00184	4.42597	1
protein localization to extracellular region (GO:0071692)	19	4	0.16	+	24.92	3.75e-05	0.00183	4.42597	1
establishment of protein localization to extracellular region (GO:0035592)	19	4	0.16	+	24.92	3.75e-05	0.00181	4.42597	1
retrograde vesicle-mediated transport, Golgi to endoplasmic reticulum (GO:0006890)	35	5	0.3	+	16.91	2.05e-05	0.0011	4.68825	1
intra-Golgi vesicle-mediated transport (GO:0006891)	44	6	0.37	+	16.14	3.78e-06	0.000285	5.42251	1
endoplasmic reticulum to Golgi vesicle-mediated transport (GO:0006888)	97	7	0.82	+	8.54	2.82e-05	0.00147	4.54975	1
secretion by cell (GO:0032940)	78	5	0.66	+	7.59	0.000675	0.0207	3.1707	1
secretion (GO:0046903)	87	5	0.73	+	6.8	0.00108	0.0287	2.96658	1
Golgi vesicle transport (GO:0048193)	178	10	1.5	+	6.65	4.55e-06	0.000339	5.34199	1
export from cell (GO:0140352)	99	5	0.84	+	5.98	0.00185	0.0447	2.73283	1
protein transport (GO:0015031)	607	20	5.13	+	3.9	3.85e-07	4.5e-05	6.41454	1
establishment of protein localization (GO:0045184)	618	20	5.22	+	3.83	5.06e-07	5.58e-05	6.29585	1
protein localization (GO:0008104)	732	23	6.18	+	3.72	1.13e-07	1.53e-05	6.94692	1
intracellular protein transport (GO:0006886)	550	17	4.65	+	3.66	6.7e-06	0.000453	5.17393	1
intracellular transport (GO:0046907)	720	21	6.08	+	3.45	1.32e-06	0.000117	5.87943	1
cellular protein localization (GO:0034613)	655	18	5.53	+	3.25	1.68e-05	0.000933	4.77469	1
vesicle-mediated transport (GO:0016192)	484	12	4.09	+	2.93	0.00105	0.0282	2.97881	1
transport (GO:0006810)	2255	44	19.05	+	2.31	2.24e-07	2.9e-05	6.64975	1
positive regulation of microtubule depolymerization (GO:0031117)	2	2	0.02	+	> 100	0.000415	0.0143	3.38195	2
regulation of microtubule depolymerization (GO:0031114)	3	2	0.03	+	78.91	0.000687	0.0208	3.16304	2
positive regulation of microtubule polymerization or depolymerization (GO:0031112)	6	2	0.05	+	39.46	0.00189	0.0451	2.72354	2
microtubule cytoskeleton organization (GO:0000226)	159	9	1.34	+	6.7	1.3e-05	0.00075	4.88606	2
cytoskeleton organization (GO:0007010)	278	12	2.35	+	5.11	6.82e-06	0.000446	5.16622	2
microtubule-based process (GO:0007017)	221	9	1.87	+	4.82	0.000149	0.00603	3.82681	2
flavonoid metabolic process (GO:0009812)	64	5	0.54	+	9.25	0.000287	0.0106	3.54212	3
flavonoid biosynthetic process (GO:0009813)	55	4	0.46	+	8.61	0.00152	0.0379	2.81816	3
glutathione metabolic process (GO:0006749)	77	5	0.65	+	7.69	0.000638	0.0197	3.19518	3
response to toxic substance (GO:0009636)	120	6	1.01	+	5.92	0.000691	0.0207	3.16052	3
response to oxidative stress (GO:0006979)	458	13	3.87	+	3.36	0.000187	0.00719	3.72816	3
response to oxygen-containing compound (GO:1901700)	1514	36	12.79	+	2.81	2.81e-08	4.19e-06	7.55129	3
response to zinc ion (GO:0010043)	42	7	0.35	+	19.73	1.68e-07	2.23e-05	6.77469	4
response to cadmium ion (GO:0046686)	313	49	2.64	+	18.53	1.27e-44	7.53e-41	43.8962	4
response to metal ion (GO:0010038)	430	52	3.63	+	14.31	3.16e-42	9.39e-39	41.5003	4
response to chemical (GO:0042221)	2687	87	22.7	+	3.83	3.45e-29	4.11e-26	28.4622	5
response to abiotic stimulus (GO:0009628)	2137	57	18.05	+	3.16	7.78e-15	2.11e-12	14.109	5
response to stress (GO:0006950)	3114	73	26.31	+	2.77	3.06e-16	9.1e-14	15.5143	5
response to stimulus (GO:0050896)	5533	118	46.74	+	2.52	4.7e-25	3.5e-22	24.3279	5
response to external biotic stimulus (GO:0043207)	1095	23	9.25	+	2.49	7.22e-05	0.00326	4.14146	5
response to biotic stimulus (GO:0009607)	1096	23	9.26	+	2.48	7.32e-05	0.00325	4.13549	5
response to external stimulus (GO:0009605)	1513	31	12.78	+	2.43	7.57e-06	0.00048	5.1209	5
cellular response to stress (GO:0033554)	1123	21	9.49	+	2.21	0.00073	0.0216	3.13668	5
cellular response to chemical stimulus (GO:0070887)	1085	20	9.17	+	2.18	0.00115	0.0302	2.9393	5
response to microbial phytotoxin (GO:0010188)	6	2	0.05	+	39.46	0.00189	0.0447	2.72354	5
response to inorganic substance (GO:0010035)	914	61	7.72	+	7.9	7.89e-36	1.57e-32	35.1029	5
response to heat (GO:0009408)	231	14	1.95	+	7.17	2.26e-08	3.45e-06	7.64589	5
response to temperature stimulus (GO:0009266)	625	33	5.28	+	6.25	1.67e-16	5.51e-14	15.7773	5
response to cold (GO:0009409)	415	21	3.51	+	5.99	1.48e-10	2.52e-08	9.82974	5
response to endoplasmic reticulum stress (GO:0034976)	99	5	0.84	+	5.98	0.00185	0.0445	2.73283	5
response to karrikin (GO:0080167)	127	6	1.07	+	5.59	0.000917	0.0263	3.03763	5
response to salt stress (GO:0009651)	446	15	3.77	+	3.98	9.06e-06	0.000568	5.04287	5
response to osmotic stress (GO:0006970)	528	15	4.46	+	3.36	5.98e-05	0.00274	4.2233	5
response to water deprivation (GO:0009414)	359	10	3.03	+	3.3	0.00118	0.0304	2.92812	5
response to water (GO:0009415)	368	10	3.11	+	3.22	0.00141	0.0355	2.85078	5
response to other organism (GO:0051707)	1095	23	9.25	+	2.49	7.22e-05	0.00323	4.14146	5
response to organic substance (GO:0010033)	1712	33	14.46	+	2.28	1.45e-05	0.000823	4.83863	5
defense response (GO:0006952)	950	18	8.03	+	2.24	0.00167	0.0406	2.77728	5
tricarboxylic acid metabolic process (GO:0072350)	21	3	0.18	+	16.91	0.00103	0.0279	2.98716	6
carboxylic acid metabolic process (GO:0019752)	844	30	7.13	+	4.21	6.65e-11	1.16e-08	10.1772	6
oxoacid metabolic process (GO:0043436)	946	33	7.99	+	4.13	1.08e-11	2.15e-09	10.9666	6
carboxylic acid biosynthetic process (GO:0046394)	423	11	3.57	+	3.08	0.00116	0.0303	2.93554	6
embryo development ending in seed dormancy (GO:0009793)	541	17	4.57	+	3.72	5.43e-06	0.00039	5.2652	7
embryo development (GO:0009790)	566	17	4.78	+	3.56	9.62e-06	0.000597	5.01682	7
seed development (GO:0048316)	730	18	6.17	+	2.92	6.61e-05	0.003	4.1798	7
fruit development (GO:0010154)	753	18	6.36	+	2.83	9.67e-05	0.00414	4.01457	7
reproductive structure development (GO:0048608)	1213	21	10.25	+	2.05	0.00202	0.0475	2.69465	7
reproductive system development (GO:0061458)	1215	21	10.26	+	2.05	0.00205	0.048	2.68825	7
developmental process involved in reproduction (GO:0003006)	1449	25	12.24	+	2.04	0.000958	0.0272	3.01863	7
post-embryonic development (GO:0009791)	1489	25	12.58	+	1.99	0.00119	0.0306	2.92445	7
post-embryonic root development (GO:0048528)	130	6	1.1	+	5.46	0.00103	0.0282	2.98716	7
cell tip growth (GO:0009932)	159	7	1.34	+	5.21	0.00052	0.017	3.284	7
developmental cell growth (GO:0048588)	196	7	1.66	+	4.23	0.00168	0.0408	2.77469	7
pollen tube development (GO:0048868)	197	7	1.66	+	4.21	0.00173	0.0418	2.76195	7
unidimensional cell growth (GO:0009826)	287	10	2.42	+	4.12	0.000219	0.00825	3.65956	7
developmental growth (GO:0048589)	384	13	3.24	+	4.01	3.38e-05	0.00169	4.47108	7
developmental growth involved in morphogenesis (GO:0060560)	334	11	2.82	+	3.9	0.000172	0.00672	3.76447	7
mitotic cell cycle (GO:0000278)	244	8	2.06	+	3.88	0.00135	0.0344	2.86967	7
growth (GO:0040007)	442	13	3.73	+	3.48	0.000133	0.00544	3.87615	7
cell growth (GO:0016049)	385	11	3.25	+	3.38	0.000551	0.0178	3.25885	7
cell morphogenesis (GO:0000902)	368	10	3.11	+	3.22	0.00141	0.0353	2.85078	7
S-adenosylmethionine biosynthetic process (GO:0006556)	4	3	0.03	+	88.78	1.98e-05	0.00109	4.70333	8
S-adenosylmethionine metabolic process (GO:0046500)	9	3	0.08	+	39.46	0.000121	0.00499	3.91721	8
lignin biosynthetic process (GO:0009809)	42	6	0.35	+	16.91	2.96e-06	0.000229	5.52871	8
lignin metabolic process (GO:0009808)	53	7	0.45	+	15.63	7e-07	7.19e-05	6.1549	8
phenylpropanoid metabolic process (GO:0009698)	109	10	0.92	+	10.86	6.72e-08	9.53e-06	7.17263	8
phenylpropanoid biosynthetic process (GO:0009699)	88	8	0.74	+	10.76	1.51e-06	0.000125	5.82102	8
acyl-CoA biosynthetic process (GO:0071616)	21	3	0.18	+	16.91	0.00103	0.0282	2.98716	8
response to misfolded protein (GO:0051788)	26	5	0.22	+	22.76	5.62e-06	0.000398	5.25026	9
regulation of protein depolymerization (GO:1901879)	16	3	0.14	+	22.19	0.000509	0.0167	3.29328	9
protein refolding (GO:0042026)	32	5	0.27	+	18.5	1.38e-05	0.000792	4.86012	9
protein folding (GO:0006457)	182	19	1.54	+	12.36	8.43e-15	2.09e-12	14.0742	9
response to topologically incorrect protein (GO:0035966)	72	7	0.61	+	11.51	4.59e-06	0.000338	5.33819	9
chaperone cofactor-dependent protein refolding (GO:0051085)	47	4	0.4	+	10.07	0.000881	0.0255	3.05502	9
'de novo' posttranslational protein folding (GO:0051084)	47	4	0.4	+	10.07	0.000881	0.0253	3.05502	9
'de novo' protein folding (GO:0006458)	49	4	0.41	+	9.66	0.00102	0.0286	2.9914	9
dTDP-rhamnose metabolic process (GO:0046383)	2	2	0.02	+	> 100	0.000415	0.0142	3.38195
dTDP-rhamnose biosynthetic process (GO:0019305)	2	2	0.02	+	> 100	0.000415	0.0141	3.38195
positive regulation of gibberellin biosynthetic process (GO:0010372)	3	2	0.03	+	78.91	0.000687	0.0207	3.16304
UDP-rhamnose metabolic process (GO:0033478)	4	2	0.03	+	59.19	0.00103	0.0287	2.98716
phosphoenolpyruvate transport (GO:0015714)	4	2	0.03	+	59.19	0.00103	0.0285	2.98716
positive regulation of protein depolymerization (GO:1901881)	4	2	0.03	+	59.19	0.00103	0.0284	2.98716
positive regulation of RNA polymerase II transcription preinitiation complex assembly (GO:0045899)	8	4	0.07	+	59.19	2.25e-06	0.000181	5.64782
regulation of RNA polymerase II transcription preinitiation complex assembly (GO:0045898)	8	4	0.07	+	59.19	2.25e-06	0.000179	5.64782
UDP-rhamnose biosynthetic process (GO:0010253)	4	2	0.03	+	59.19	0.00103	0.0283	2.98716
aldonate transmembrane transport (GO:0042873)	6	2	0.05	+	39.46	0.00189	0.0452	2.72354
phosphoglycerate transmembrane transport (GO:0015713)	6	2	0.05	+	39.46	0.00189	0.0449	2.72354
positive regulation of transcription initiation from RNA polymerase II promoter (GO:0060261)	13	4	0.11	+	36.42	1.05e-05	0.000637	4.97881
regulation of transcription initiation from RNA polymerase II promoter (GO:0060260)	13	4	0.11	+	36.42	1.05e-05	0.00063	4.97881
positive regulation of DNA-templated transcription, initiation (GO:2000144)	13	4	0.11	+	36.42	1.05e-05	0.000624	4.97881
proteasome assembly (GO:0043248)	16	4	0.14	+	29.59	2.09e-05	0.00111	4.67985
translational elongation (GO:0006414)	34	8	0.29	+	27.85	1.99e-09	3.19e-07	8.70115
regulation of DNA-templated transcription, initiation (GO:2000142)	19	4	0.16	+	24.92	3.75e-05	0.0018	4.42597
peptide secretion (GO:0002790)	19	4	0.16	+	24.92	3.75e-05	0.00179	4.42597
cytoplasmic translational initiation (GO:0002183)	21	4	0.18	+	22.55	5.29e-05	0.00246	4.27654
translational initiation (GO:0006413)	53	8	0.45	+	17.87	4.32e-08	6.27e-06	7.36452
thioester biosynthetic process (GO:0035384)	21	3	0.18	+	16.91	0.00103	0.028	2.98716
ribosomal small subunit assembly (GO:0000028)	38	5	0.32	+	15.58	2.93e-05	0.00151	4.53313
regulation of protein-containing complex disassembly (GO:0043244)	24	3	0.2	+	14.8	0.00146	0.0366	2.83565
tRNA aminoacylation for protein translation (GO:0006418)	57	7	0.48	+	14.54	1.09e-06	0.000102	5.96257
tRNA aminoacylation (GO:0043039)	59	7	0.5	+	14.04	1.35e-06	0.000118	5.86967
amino acid activation (GO:0043038)	59	7	0.5	+	14.04	1.35e-06	0.000117	5.86967
positive regulation of protein-containing complex assembly (GO:0031334)	38	4	0.32	+	12.46	0.000418	0.0142	3.37882
nucleotide-sugar biosynthetic process (GO:0009226)	42	4	0.35	+	11.27	0.000594	0.0189	3.22621
regulation of protein-containing complex assembly (GO:0043254)	65	6	0.55	+	10.93	2.95e-05	0.0015	4.53018
cytoplasmic translation (GO:0002181)	77	7	0.65	+	10.76	6.93e-06	0.000448	5.15927
ribosome assembly (GO:0042255)	78	7	0.66	+	10.62	7.5e-06	0.00048	5.12494
organophosphate ester transport (GO:0015748)	47	4	0.4	+	10.07	0.000881	0.0256	3.05502
nucleotide-sugar metabolic process (GO:0009225)	52	4	0.44	+	9.11	0.00125	0.0322	2.90309
amide biosynthetic process (GO:0043604)	573	41	4.84	+	8.47	5.31e-25	3.52e-22	24.2749
positive regulation of cellular component biogenesis (GO:0044089)	56	4	0.47	+	8.46	0.00162	0.0399	2.79048
translation (GO:0006412)	510	36	4.31	+	8.36	8.11e-22	3.45e-19	21.091
peptide biosynthetic process (GO:0043043)	515	36	4.35	+	8.27	1.1e-21	4.36e-19	20.9586
peptide metabolic process (GO:0006518)	615	42	5.2	+	8.08	7.22e-25	4.3e-22	24.1415
ribonucleoprotein complex assembly (GO:0022618)	150	10	1.27	+	7.89	1.07e-06	0.000101	5.97062
ribosomal small subunit biogenesis (GO:0042274)	91	6	0.77	+	7.8	0.00017	0.00669	3.76955
ribonucleoprotein complex subunit organization (GO:0071826)	153	10	1.29	+	7.74	1.26e-06	0.000116	5.89963
cellular amide metabolic process (GO:0043603)	722	47	6.1	+	7.71	5.57e-27	5.52e-24	26.2541
sulfur compound biosynthetic process (GO:0044272)	141	9	1.19	+	7.56	5.19e-06	0.000377	5.28483
pyruvate metabolic process (GO:0006090)	79	5	0.67	+	7.49	0.000713	0.0212	3.14691
positive regulation of cellular component organization (GO:0051130)	95	6	0.8	+	7.48	0.000212	0.00802	3.67366
secondary metabolite biosynthetic process (GO:0044550)	144	9	1.22	+	7.4	6.1e-06	0.000417	5.21467
purine ribonucleotide biosynthetic process (GO:0009152)	106	6	0.9	+	6.7	0.00037	0.0129	3.4318
proton transmembrane transport (GO:1902600)	91	5	0.77	+	6.5	0.0013	0.0332	2.88606
ribonucleotide biosynthetic process (GO:0009260)	130	7	1.1	+	6.37	0.000162	0.00646	3.79048
purine nucleotide biosynthetic process (GO:0006164)	112	6	0.95	+	6.34	0.000489	0.0163	3.31069
ribose phosphate biosynthetic process (GO:0046390)	135	7	1.14	+	6.14	0.000202	0.0077	3.69465
purine-containing compound biosynthetic process (GO:0072522)	118	6	1	+	6.02	0.000636	0.0197	3.19654
ATP metabolic process (GO:0046034)	144	7	1.22	+	5.75	0.000294	0.0108	3.53165
nucleotide biosynthetic process (GO:0009165)	165	8	1.39	+	5.74	0.000111	0.00469	3.95468
nucleoside phosphate biosynthetic process (GO:1901293)	168	8	1.42	+	5.64	0.000125	0.00513	3.90309
cellular modified amino acid metabolic process (GO:0006575)	128	6	1.08	+	5.55	0.000954	0.0272	3.02045
regulation of cellular component biogenesis (GO:0044087)	129	6	1.09	+	5.51	0.000991	0.028	3.00393
purine ribonucleotide metabolic process (GO:0009150)	194	9	1.64	+	5.49	5.75e-05	0.00265	4.24033
secondary metabolic process (GO:0019748)	303	14	2.56	+	5.47	5.35e-07	5.79e-05	6.27165
ribonucleotide metabolic process (GO:0009259)	220	10	1.86	+	5.38	2.64e-05	0.00139	4.5784
purine nucleotide metabolic process (GO:0006163)	202	9	1.71	+	5.27	7.74e-05	0.00341	4.11126
ribose phosphate metabolic process (GO:0019693)	229	10	1.93	+	5.17	3.65e-05	0.00181	4.43771
organonitrogen compound biosynthetic process (GO:1901566)	1332	56	11.25	+	4.98	3.11e-23	1.42e-20	22.5072
tRNA metabolic process (GO:0006399)	167	7	1.41	+	4.96	0.000687	0.0209	3.16304
cellular nitrogen compound biosynthetic process (GO:0044271)	1222	51	10.32	+	4.94	5.52e-21	2.05e-18	20.2581
sulfur compound metabolic process (GO:0006790)	394	16	3.33	+	4.81	4.31e-07	4.93e-05	6.36552
nucleotide metabolic process (GO:0009117)	271	11	2.29	+	4.8	2.85e-05	0.00147	4.54516
purine-containing compound metabolic process (GO:0072521)	224	9	1.89	+	4.76	0.000164	0.00651	3.78516
nucleobase-containing small molecule metabolic process (GO:0055086)	379	15	3.2	+	4.68	1.35e-06	0.000115	5.86967
nucleoside phosphate metabolic process (GO:0006753)	282	11	2.38	+	4.62	4.03e-05	0.00191	4.39469
organelle assembly (GO:0070925)	181	7	1.53	+	4.58	0.00108	0.0287	2.96658
cellular protein-containing complex assembly (GO:0034622)	470	17	3.97	+	4.28	8.76e-07	8.84e-05	6.0575
protein-containing complex subunit organization (GO:0043933)	612	22	5.17	+	4.26	2.25e-08	3.53e-06	7.64782
protein-containing complex assembly (GO:0065003)	537	19	4.54	+	4.19	2.7e-07	3.35e-05	6.56864
organic acid metabolic process (GO:0006082)	984	34	8.31	+	4.09	6.55e-12	1.34e-09	11.1838
proteasomal protein catabolic process (GO:0010498)	266	9	2.25	+	4.01	0.000552	0.0178	3.25806
monocarboxylic acid metabolic process (GO:0032787)	420	14	3.55	+	3.95	1.99e-05	0.00109	4.70115
carbohydrate derivative biosynthetic process (GO:1901137)	450	15	3.8	+	3.95	1e-05	0.000616	5
cellular amino acid metabolic process (GO:0006520)	366	12	3.09	+	3.88	9.09e-05	0.00392	4.04144
cellular macromolecule biosynthetic process (GO:0034645)	1265	40	10.69	+	3.74	1.07e-12	2.27e-10	11.9706
small molecule metabolic process (GO:0044281)	1488	47	12.57	+	3.74	7.97e-15	2.06e-12	14.0985
peptide transport (GO:0015833)	641	20	5.42	+	3.69	8.76e-07	8.69e-05	6.0575
macromolecule biosynthetic process (GO:0009059)	1321	41	11.16	+	3.67	9.49e-13	2.09e-10	12.0227
cellular biosynthetic process (GO:0044249)	2561	79	21.64	+	3.65	7.39e-25	4e-22	24.1314
amide transport (GO:0042886)	658	20	5.56	+	3.6	1.29e-06	0.000117	5.88941
organophosphate biosynthetic process (GO:0090407)	330	10	2.79	+	3.59	0.000633	0.0197	3.1986
organic substance biosynthetic process (GO:1901576)	2652	80	22.4	+	3.57	1.34e-24	6.67e-22	23.8729
ribonucleoprotein complex biogenesis (GO:0022613)	431	13	3.64	+	3.57	0.000105	0.00446	3.97881
biosynthetic process (GO:0009058)	2788	84	23.55	+	3.57	5.94e-26	5.05e-23	25.2262
aromatic compound biosynthetic process (GO:0019438)	782	23	6.61	+	3.48	3.49e-07	4.15e-05	6.45717
gene expression (GO:0010467)	1598	46	13.5	+	3.41	4.08e-13	9.34e-11	12.3893
ribosome biogenesis (GO:0042254)	355	10	3	+	3.33	0.00108	0.0287	2.96658
organic cyclic compound biosynthetic process (GO:1901362)	870	24	7.35	+	3.27	5.84e-07	6.21e-05	6.23359
establishment of localization in cell (GO:0051649)	765	21	6.46	+	3.25	3.31e-06	0.000252	5.48017
ion transmembrane transport (GO:0034220)	479	13	4.05	+	3.21	0.000285	0.0106	3.54516
carbohydrate derivative metabolic process (GO:1901135)	737	20	6.23	+	3.21	6.74e-06	0.000451	5.17134
nitrogen compound transport (GO:0071705)	849	23	7.17	+	3.21	1.37e-06	0.000115	5.86328
generation of precursor metabolites and energy (GO:0006091)	376	10	3.18	+	3.15	0.00164	0.0402	2.78516
organic acid biosynthetic process (GO:0016053)	454	12	3.84	+	3.13	0.00061	0.0193	3.21467
cellular macromolecule localization (GO:0070727)	691	18	5.84	+	3.08	3.32e-05	0.00168	4.47886
ubiquitin-dependent protein catabolic process (GO:0006511)	509	13	4.3	+	3.02	0.000499	0.0165	3.3019
macromolecule localization (GO:0033036)	948	24	8.01	+	3	2.51e-06	0.000197	5.60033
organic substance transport (GO:0071702)	1031	26	8.71	+	2.99	9.99e-07	9.59e-05	6.00043
modification-dependent protein catabolic process (GO:0019941)	521	13	4.4	+	2.95	0.000616	0.0194	3.21042
cellular localization (GO:0051641)	929	23	7.85	+	2.93	5.87e-06	0.000411	5.23136
cellular nitrogen compound metabolic process (GO:0034641)	2861	70	24.17	+	2.9	1.86e-16	5.82e-14	15.7305
organophosphate metabolic process (GO:0019637)	574	14	4.85	+	2.89	0.000477	0.0159	3.32148
modification-dependent macromolecule catabolic process (GO:0043632)	533	13	4.5	+	2.89	0.000756	0.0223	3.12148
proteolysis involved in cellular protein catabolic process (GO:0051603)	582	14	4.92	+	2.85	0.000545	0.0177	3.2636
small molecule biosynthetic process (GO:0044283)	629	15	5.31	+	2.82	0.000379	0.0131	3.42136
cellular component assembly (GO:0022607)	841	20	7.1	+	2.81	4.23e-05	0.00198	4.37366
anion transport (GO:0006820)	1139	27	9.62	+	2.81	1.92e-06	0.000156	5.7167
cellular protein catabolic process (GO:0044257)	591	14	4.99	+	2.8	0.00063	0.0197	3.20066
nucleobase-containing compound biosynthetic process (GO:0034654)	507	12	4.28	+	2.8	0.00153	0.038	2.81531
protein catabolic process (GO:0030163)	609	14	5.14	+	2.72	0.000836	0.0244	3.07779
ion transport (GO:0006811)	1508	34	12.74	+	2.67	2.43e-07	3.08e-05	6.61439
cellular catabolic process (GO:0044248)	1214	27	10.26	+	2.63	6.06e-06	0.000419	5.21753
cellular macromolecule catabolic process (GO:0044265)	729	16	6.16	+	2.6	0.000588	0.0188	3.23062
heterocycle biosynthetic process (GO:0018130)	697	15	5.89	+	2.55	0.00105	0.0282	2.97881
catabolic process (GO:0009056)	1460	30	12.33	+	2.43	1.07e-05	0.000624	4.97062
biological process involved in interspecies interaction between organisms (GO:0044419)	1121	23	9.47	+	2.43	0.000155	0.00625	3.80967
organonitrogen compound catabolic process (GO:1901565)	829	17	7	+	2.43	0.000835	0.0245	3.07831
organic substance catabolic process (GO:1901575)	1334	26	11.27	+	2.31	8.85e-05	0.00385	4.05306
establishment of localization (GO:0051234)	2301	44	19.44	+	2.26	3.48e-07	4.23e-05	6.45842
cellular component biogenesis (GO:0044085)	1325	25	11.19	+	2.23	0.000296	0.0108	3.52871
cellular aromatic compound metabolic process (GO:0006725)	2490	46	21.04	+	2.19	4.9e-07	5.5e-05	6.3098
organic cyclic compound metabolic process (GO:1901360)	2571	47	21.72	+	2.16	6.66e-07	6.95e-05	6.17653
localization (GO:0051179)	2466	45	20.83	+	2.16	8.98e-07	8.77e-05	6.04672
organonitrogen compound metabolic process (GO:1901564)	4564	81	38.56	+	2.1	1.91e-11	3.68e-09	10.719
cellular component organization (GO:0016043)	2411	41	20.37	+	2.01	2.04e-05	0.0011	4.69037
cellular metabolic process (GO:0044237)	7586	125	64.09	+	1.95	7.16e-17	2.51e-14	16.1451
organelle organization (GO:0006996)	1673	27	14.13	+	1.91	0.00136	0.0345	2.86646
cellular process (GO:0009987)	11906	190	100.58	+	1.89	5.77e-33	8.58e-30	32.2388
nucleobase-containing compound metabolic process (GO:0006139)	2074	33	17.52	+	1.88	0.000445	0.015	3.35164
cellular protein metabolic process (GO:0044267)	3335	53	28.17	+	1.88	6.82e-06	0.000451	5.16622
heterocycle metabolic process (GO:0046483)	2356	37	19.9	+	1.86	0.000354	0.0124	3.451
organic substance metabolic process (GO:0071704)	7780	121	65.73	+	1.84	4.11e-14	9.79e-12	13.3862
protein metabolic process (GO:0019538)	3490	54	29.48	+	1.83	1.07e-05	0.000629	4.97062
metabolic process (GO:0008152)	8363	129	70.65	+	1.83	4.14e-15	1.17e-12	14.383
nitrogen compound metabolic process (GO:0006807)	6100	94	51.53	+	1.82	5.43e-10	8.99e-08	9.2652
cellular component organization or biogenesis (GO:0071840)	2817	42	23.8	+	1.76	0.000301	0.0109	3.52143
primary metabolic process (GO:0044238)	7124	98	60.18	+	1.63	1.03e-07	1.42e-05	6.98716
cellular macromolecule metabolic process (GO:0044260)	4364	56	36.87	+	1.52	0.00113	0.0299	2.94692
macromolecule metabolic process (GO:0043170)	5430	66	45.87	+	1.44	0.0016	0.0396	2.79588
biological_process (GO:0008150)	21204	217	179.13	+	1.21	4.25e-11	7.92e-09	10.3716
regulation of nitrogen compound metabolic process (GO:0051171)	2694	9	22.76	-	0.4	0.00116	0.0303	2.93554
regulation of cellular metabolic process (GO:0031323)	2930	9	24.75	-	0.36	0.000351	0.0124	3.45469
regulation of cellular biosynthetic process (GO:0031326)	2457	7	20.76	-	0.34	0.000675	0.0206	3.1707
protein modification process (GO:0036211)	2468	6	20.85	-	0.29	0.000177	0.00687	3.75203
cellular protein modification process (GO:0006464)	2468	6	20.85	-	0.29	0.000177	0.00683	3.75203
Unclassified (UNCLASSIFIED)	6258	15	52.87	-	0.28	4.25e-11	7.68e-09	10.3716
regulation of transcription, DNA-templated (GO:0006355)	2168	5	18.32	-	0.27	0.000321	0.0115	3.49349
regulation of nucleic acid-templated transcription (GO:1903506)	2168	5	18.32	-	0.27	0.000321	0.0115	3.49349
regulation of RNA biosynthetic process (GO:2001141)	2170	5	18.33	-	0.27	0.000322	0.0114	3.49214
regulation of RNA metabolic process (GO:0051252)	2244	5	18.96	-	0.26	0.000235	0.0088	3.62893
regulation of nucleobase-containing compound metabolic process (GO:0019219)	2303	5	19.46	-	0.26	0.000115	0.00483	3.9393
macromolecule modification (GO:0043412)	2790	6	23.57	-	0.25	1.55e-05	0.000872	4.80967
regulation of cellular macromolecule biosynthetic process (GO:2000112)	2344	5	19.8	-	0.25	0.000118	0.00493	3.92812
regulation of macromolecule biosynthetic process (GO:0010556)	2357	5	19.91	-	0.25	8.13e-05	0.00356	4.08991
protein phosphorylation (GO:0006468)	1033	0	8.73	-	< 0.01	0.000319	0.0115	3.49621

## Sheet: upplemental Table 2B_BP -Fe
Supplemental Table S2: PATL2-HA3 interactome – Summary of GO term enrichment											Supplemental Table S2B: PATL2-HA3 interactome – Summary of GO term enrichment of biological processes under Fe deficiency.
Listed are all GO terms of biological processes based on the proteins detected by IP-MS under Fe-deficient conditions.
GO-term enrichment analysis was performed using ‘Protein ANalysis THrough Evolutionary Relationships’ (PANTHER 16.0, Mi et al., 2020).
Several GO terms were categorized and sorted 1-9 as listed in column J.
										1	Endomembrane System
										2	Cytoskeleton
										3	Oxidative Stress
Analysis Type:	PANTHER Overrepresentation Test (Released 20210224)									4	Metals
Annotation Version and Release Date:	GO Ontology database DOI: 10.5281/zenodo.4735677 Released 2021-05-01									5	Responses
Analyzed List:	Client Text Box Input (Arabidopsis thaliana)									6	Oxoacid Metabolism
Reference List:	Arabidopsis thaliana (all genes in database)									7	reproduction /development
Test Type:	FISHER									8	shikimate/phenylpropanoid pathway
Correction:	FDR									9	protein (un)folding
GO biological process complete	Arabidopsis thaliana - REFLIST (27462)	Client Text Box Input (206)	Client Text Box Input (expected)	Client Text Box Input (over/under)	Client Text Box Input (fold Enrichment)	Client Text Box Input (raw P-value)	Client Text Box Input (FDR)	-log10 p-value	GO Category
protein secretion (GO:0009306)	19	3	0.14	+	21.05	0.000564	0.0187	3.24872	1
protein localization to extracellular region (GO:0071692)	19	3	0.14	+	21.05	0.000564	0.0186	3.24872	1
establishment of protein localization to extracellular region (GO:0035592)	19	3	0.14	+	21.05	0.000564	0.0185	3.24872	1
retrograde vesicle-mediated transport, Golgi to endoplasmic reticulum (GO:0006890)	35	5	0.26	+	19.04	1.16e-05	0.000735	4.93554	1
intra-Golgi vesicle-mediated transport (GO:0006891)	44	6	0.33	+	18.18	1.92e-06	0.000187	5.7167	1
endoplasmic reticulum to Golgi vesicle-mediated transport (GO:0006888)	97	7	0.73	+	9.62	1.32e-05	0.000795	4.87943	1
Golgi vesicle transport (GO:0048193)	183	11	1.37	+	8.01	2.5e-07	3.39e-05	6.60206	1
protein transport (GO:0015031)	565	18	4.24	+	4.25	4.3e-07	5.12e-05	6.36653	1
intracellular protein transport (GO:0006886)	509	16	3.82	+	4.19	2.27e-06	0.000215	5.64397	1
establishment of protein localization (GO:0045184)	576	18	4.32	+	4.17	5.63e-07	6.44e-05	6.24949	1
intracellular transport (GO:0046907)	720	21	5.4	+	3.89	1.87e-07	2.71e-05	6.72816	1
protein localization (GO:0008104)	690	20	5.18	+	3.86	4.08e-07	4.96e-05	6.38934	1
cellular protein localization (GO:0034613)	614	16	4.61	+	3.47	2.21e-05	0.00122	4.65561	1
vesicle-mediated transport (GO:0016192)	487	12	3.65	+	3.28	0.00039	0.0142	3.40894	1
transport (GO:0006810)	2209	39	16.57	+	2.35	5.77e-07	6.49e-05	6.23882	1
positive regulation of microtubule depolymerization (GO:0031117)	2	2	0.02	+	> 100	0.000328	0.0124	3.48413	2
regulation of microtubule depolymerization (GO:0031114)	3	2	0.02	+	88.87	0.000544	0.0181	3.2644	2
positive regulation of microtubule polymerization or depolymerization (GO:0031112)	6	2	0.05	+	44.44	0.0015	0.0404	2.82391	2
microtubule cytoskeleton organization (GO:0000226)	160	9	1.2	+	7.5	5.27e-06	0.000413	5.27819	2
microtubule-based process (GO:0007017)	221	9	1.66	+	5.43	6.07e-05	0.00282	4.21681	2
cytoskeleton organization (GO:0007010)	279	11	2.09	+	5.26	1.24e-05	0.000766	4.90658	2
flavonoid metabolic process (GO:0009812)	66	5	0.5	+	10.1	0.00019	0.00782	3.72125	3
flavonoid biosynthetic process (GO:0009813)	55	4	0.41	+	9.7	0.000986	0.0281	3.00612	3
glutathione metabolic process (GO:0006749)	77	5	0.58	+	8.66	0.000374	0.0137	3.42713	3
response to toxic substance (GO:0009636)	120	6	0.9	+	6.67	0.000372	0.0137	3.42946	3
response to oxygen-containing compound (GO:1901700)	1536	32	11.52	+	2.78	2.1e-07	2.97e-05	6.67778	3
response to zinc ion (GO:0010043)	42	7	0.32	+	22.22	7.55e-08	1.12e-05	7.12205	4
response to cadmium ion (GO:0046686)	313	43	2.35	+	18.31	2.81e-39	1.67e-35	38.5513	4
response to metal ion (GO:0010038)	432	46	3.24	+	14.2	1.69e-37	5.02e-34	36.7721	4
response to chemical (GO:0042221)	2712	78	20.34	+	3.83	1.93e-26	2.29e-23	25.7144	5
response to abiotic stimulus (GO:0009628)	2150	53	16.13	+	3.29	1.08e-14	2.93e-12	13.9666	5
response to stress (GO:0006950)	3136	68	23.52	+	2.89	2.83e-16	9.91e-14	15.5482	5
response to external biotic stimulus (GO:0043207)	1105	22	8.29	+	2.65	3.84e-05	0.00195	4.41567	5
response to biotic stimulus (GO:0009607)	1107	22	8.3	+	2.65	3.94e-05	0.00197	4.4045	5
response to external stimulus (GO:0009605)	1528	30	11.46	+	2.62	1.75e-06	0.000173	5.75696	5
response to stimulus (GO:0050896)	5591	109	41.94	+	2.6	1e-24	6.63e-22	24	5
response to organic substance (GO:0010033)	1724	30	12.93	+	2.32	1.91e-05	0.0011	4.71897	5
response to microbial phytotoxin (GO:0010188)	6	2	0.05	+	44.44	0.0015	0.04	2.82391	5
response to heat (GO:0009408)	234	12	1.76	+	6.84	3.59e-07	4.45e-05	6.44491	5
response to endoplasmic reticulum stress (GO:0034976)	99	5	0.74	+	6.73	0.0011	0.0307	2.95861	5
response to cold (GO:0009409)	417	20	3.13	+	6.39	1.23e-10	2.09e-08	9.91009	5
response to temperature stimulus (GO:0009266)	630	30	4.73	+	6.35	2.32e-15	6.9e-13	14.6345	5
response to karrikin (GO:0080167)	127	6	0.95	+	6.3	0.000496	0.0174	3.30452	5
cellular response to extracellular stimulus (GO:0031668)	220	7	1.65	+	4.24	0.00162	0.042	2.79048	5
response to salt stress (GO:0009651)	450	14	3.38	+	4.15	1.11e-05	0.000719	4.95468	5
cellular response to external stimulus (GO:0071496)	226	7	1.7	+	4.13	0.00188	0.048	2.72584	5
response to water deprivation (GO:0009414)	364	10	2.73	+	3.66	0.000529	0.0178	3.27654	5
response to water (GO:0009415)	373	10	2.8	+	3.57	0.000635	0.0201	3.19723	5
response to osmotic stress (GO:0006970)	532	14	3.99	+	3.51	6.56e-05	0.00303	4.1831	5
response to acid chemical (GO:0001101)	405	10	3.04	+	3.29	0.00117	0.032	2.93181	5
response to other organism (GO:0051707)	1105	22	8.29	+	2.65	3.84e-05	0.00194	4.41567	5
defense response (GO:0006952)	961	17	7.21	+	2.36	0.00168	0.0434	2.77469	5
response to inorganic substance (GO:0010035)	931	54	6.98	+	7.73	1.58e-31	3.14e-28	30.8013	5
tricarboxylic acid metabolic process (GO:0072350)	21	3	0.16	+	19.04	0.000734	0.0221	3.1343	6
carboxylic acid metabolic process (GO:0019752)	845	28	6.34	+	4.42	8.77e-11	1.54e-08	10.057	6
oxoacid metabolic process (GO:0043436)	947	31	7.1	+	4.36	1.04e-11	1.99e-09	10.983	6
carboxylic acid biosynthetic process (GO:0046394)	422	10	3.17	+	3.16	0.00157	0.0413	2.8041	6
embryo development ending in seed dormancy (GO:0009793)	541	16	4.06	+	3.94	4.82e-06	0.000394	5.31695	7
embryo development (GO:0009790)	567	16	4.25	+	3.76	8.54e-06	0.000591	5.06854	7
seed development (GO:0048316)	731	17	5.48	+	3.1	4.92e-05	0.00234	4.30803	7
fruit development (GO:0010154)	757	17	5.68	+	2.99	7.47e-05	0.00339	4.12668	7
reproductive structure development (GO:0048608)	1218	20	9.14	+	2.19	0.00107	0.0301	2.97062	7
reproductive system development (GO:0061458)	1220	20	9.15	+	2.19	0.00109	0.0304	2.96257	7
post-embryonic development (GO:0009791)	1494	24	11.21	+	2.14	0.000532	0.0178	3.27409	7
developmental process involved in reproduction (GO:0003006)	1456	23	10.92	+	2.11	0.000845	0.0243	3.07314	7
system development (GO:0048731)	1911	27	14.33	+	1.88	0.00148	0.0404	2.82974	7
post-embryonic root development (GO:0048528)	131	6	0.98	+	6.11	0.00058	0.0187	3.23657	7
cell tip growth (GO:0009932)	159	6	1.19	+	5.03	0.00152	0.0402	2.81816	7
unidimensional cell growth (GO:0009826)	287	9	2.15	+	4.18	0.0004	0.0145	3.39794	7
developmental growth (GO:0048589)	384	12	2.88	+	4.17	4.57e-05	0.00223	4.34008	7
developmental growth involved in morphogenesis (GO:0060560)	334	10	2.51	+	3.99	0.000275	0.0105	3.56067	7
growth (GO:0040007)	444	12	3.33	+	3.6	0.000172	0.00717	3.76447	7
cell growth (GO:0016049)	387	10	2.9	+	3.44	0.000835	0.0241	3.07831	7
S-adenosylmethionine biosynthetic process (GO:0006556)	4	3	0.03	+	99.98	1.39e-05	0.000813	4.85699	8
S-adenosylmethionine metabolic process (GO:0046500)	9	3	0.07	+	44.44	8.52e-05	0.00378	4.06956	8
lignin biosynthetic process (GO:0009809)	42	5	0.32	+	15.87	2.59e-05	0.00139	4.5867	8
lignin metabolic process (GO:0009808)	53	6	0.4	+	15.09	5.14e-06	0.000413	5.28904	8
phenylpropanoid metabolic process (GO:0009698)	109	9	0.82	+	11.01	2.62e-07	3.47e-05	6.5817	8
phenylpropanoid biosynthetic process (GO:0009699)	88	7	0.66	+	10.6	7.27e-06	0.000528	5.13847	8
acyl-CoA biosynthetic process (GO:0071616)	21	3	0.16	+	19.04	0.000734	0.0224	3.1343	8
positive regulation of protein depolymerization (GO:1901881)	4	2	0.03	+	66.66	0.000811	0.0238	3.09098	9
regulation of RNA polymerase II transcription preinitiation complex assembly (GO:0045898)	8	4	0.06	+	66.66	1.41e-06	0.000145	5.85078	9
response to misfolded protein (GO:0051788)	26	5	0.2	+	25.64	3.16e-06	0.000277	5.50031	9
regulation of protein depolymerization (GO:1901879)	16	3	0.12	+	25	0.000361	0.0135	3.44249	9
protein refolding (GO:0042026)	32	5	0.24	+	20.83	7.83e-06	0.000555	5.10624	9
protein folding (GO:0006457)	182	19	1.37	+	13.92	9.57e-16	3.16e-13	15.0191	9
response to topologically incorrect protein (GO:0035966)	72	7	0.54	+	12.96	2.11e-06	0.000203	5.67572	9
chaperone cofactor-dependent protein refolding (GO:0051085)	47	4	0.35	+	11.35	0.000567	0.0185	3.24642	9
'de novo' posttranslational protein folding (GO:0051084)	47	4	0.35	+	11.35	0.000567	0.0184	3.24642	9
'de novo' protein folding (GO:0006458)	49	4	0.37	+	10.88	0.000657	0.0204	3.18243	9
chaperone-mediated protein folding (GO:0061077)	62	4	0.47	+	8.6	0.0015	0.0408	2.82391	9
UDP-rhamnose metabolic process (GO:0033478)	4	2	0.03	+	66.66	0.000811	0.024	3.09098
phosphoenolpyruvate transport (GO:0015714)	4	2	0.03	+	66.66	0.000811	0.0239	3.09098
positive regulation of RNA polymerase II transcription preinitiation complex assembly (GO:0045899)	8	4	0.06	+	66.66	1.41e-06	0.000147	5.85078
UDP-rhamnose biosynthetic process (GO:0010253)	4	2	0.03	+	66.66	0.000811	0.0237	3.09098
aldonate transmembrane transport (GO:0042873)	6	2	0.05	+	44.44	0.0015	0.0406	2.82391
phosphoglycerate transmembrane transport (GO:0015713)	6	2	0.05	+	44.44	0.0015	0.0402	2.82391
positive regulation of transcription initiation from RNA polymerase II promoter (GO:0060261)	13	4	0.1	+	41.02	6.58e-06	0.000503	5.18177
regulation of transcription initiation from RNA polymerase II promoter (GO:0060260)	13	4	0.1	+	41.02	6.58e-06	0.000496	5.18177
positive regulation of DNA-templated transcription, initiation (GO:2000144)	13	4	0.1	+	41.02	6.58e-06	0.00049	5.18177
positive regulation of protein-containing complex disassembly (GO:0043243)	7	2	0.05	+	38.09	0.00192	0.0488	2.7167
proteasome assembly (GO:0043248)	16	4	0.12	+	33.33	1.32e-05	0.0008	4.87943
translational elongation (GO:0006414)	36	8	0.27	+	29.62	1.16e-09	1.87e-07	8.93554
regulation of DNA-templated transcription, initiation (GO:2000142)	19	4	0.14	+	28.07	2.37e-05	0.00128	4.62525
cytoplasmic translational initiation (GO:0002183)	21	3	0.16	+	19.04	0.000734	0.0223	3.1343
thioester biosynthetic process (GO:0035384)	21	3	0.16	+	19.04	0.000734	0.0222	3.1343
ribosomal small subunit assembly (GO:0000028)	35	5	0.26	+	19.04	1.16e-05	0.000727	4.93554
translational initiation (GO:0006413)	53	7	0.4	+	17.61	3.17e-07	4.01e-05	6.49894
regulation of protein-containing complex disassembly (GO:0043244)	24	3	0.18	+	16.66	0.00104	0.0296	2.98297
positive regulation of protein-containing complex assembly (GO:0031334)	38	4	0.29	+	14.03	0.000268	0.0103	3.57187
tRNA aminoacylation for protein translation (GO:0006418)	57	6	0.43	+	14.03	7.56e-06	0.000542	5.12148
tRNA aminoacylation (GO:0043039)	59	6	0.44	+	13.56	9.07e-06	0.000621	5.04239
amino acid activation (GO:0043038)	59	6	0.44	+	13.56	9.07e-06	0.000614	5.04239
regulation of protein-containing complex assembly (GO:0043254)	63	6	0.47	+	12.7	1.28e-05	0.000789	4.89279
ribosome assembly (GO:0042255)	75	7	0.56	+	12.44	2.71e-06	0.000245	5.56703
cytoplasmic translation (GO:0002181)	77	6	0.58	+	10.39	3.71e-05	0.0019	4.43063
positive regulation of cellular component biogenesis (GO:0044089)	56	4	0.42	+	9.52	0.00105	0.0296	2.97881
ribosomal small subunit biogenesis (GO:0042274)	88	6	0.66	+	9.09	7.48e-05	0.00337	4.1261
amide biosynthetic process (GO:0043604)	576	39	4.32	+	9.03	5.96e-25	5.07e-22	24.2248
translation (GO:0006412)	513	34	3.85	+	8.84	1.6e-21	6.82e-19	20.7959
peptide biosynthetic process (GO:0043043)	518	34	3.89	+	8.75	2.14e-21	8.5e-19	20.6696
pyruvate metabolic process (GO:0006090)	79	5	0.59	+	8.44	0.000418	0.0151	3.37882
peptide metabolic process (GO:0006518)	620	39	4.65	+	8.39	7.36e-24	3.99e-21	23.1331
positive regulation of cellular component organization (GO:0051130)	96	6	0.72	+	8.33	0.000118	0.00512	3.92812
ribonucleoprotein complex assembly (GO:0022618)	147	9	1.1	+	8.16	2.74e-06	0.000243	5.56225
cellular amide metabolic process (GO:0043603)	727	44	5.45	+	8.07	2.83e-26	2.81e-23	25.5482
ribonucleoprotein complex subunit organization (GO:0071826)	150	9	1.13	+	8	3.2e-06	0.000276	5.49485
anion transmembrane transport (GO:0098656)	88	5	0.66	+	7.57	0.000666	0.0204	3.17653
purine ribonucleotide biosynthetic process (GO:0009152)	106	6	0.8	+	7.55	0.000197	0.00797	3.70553
secondary metabolite biosynthetic process (GO:0044550)	144	8	1.08	+	7.41	1.93e-05	0.0011	4.71444
proton transmembrane transport (GO:1902600)	91	5	0.68	+	7.32	0.000769	0.0229	3.11407
ribonucleotide biosynthetic process (GO:0009260)	130	7	0.98	+	7.18	7.78e-05	0.00348	4.10902
purine nucleotide biosynthetic process (GO:0006164)	112	6	0.84	+	7.14	0.000261	0.0102	3.58336
ribose phosphate biosynthetic process (GO:0046390)	135	7	1.01	+	6.91	9.74e-05	0.0043	4.01144
purine-containing compound biosynthetic process (GO:0072522)	118	6	0.89	+	6.78	0.000341	0.0129	3.46725
sulfur compound biosynthetic process (GO:0044272)	141	7	1.06	+	6.62	0.000126	0.00544	3.89963
ATP metabolic process (GO:0046034)	143	7	1.07	+	6.53	0.000137	0.00583	3.86328
nucleotide biosynthetic process (GO:0009165)	165	8	1.24	+	6.46	4.87e-05	0.00234	4.31247
nucleoside phosphate biosynthetic process (GO:1901293)	168	8	1.26	+	6.35	5.5e-05	0.00258	4.25964
regulation of cellular component biogenesis (GO:0044087)	127	6	0.95	+	6.3	0.000496	0.0173	3.30452
cellular modified amino acid metabolic process (GO:0006575)	128	6	0.96	+	6.25	0.000516	0.0175	3.28735
purine ribonucleotide metabolic process (GO:0009150)	194	9	1.46	+	6.18	2.29e-05	0.00125	4.64016
ribonucleotide metabolic process (GO:0009259)	220	10	1.65	+	6.06	9.52e-06	0.000623	5.02136
purine nucleotide metabolic process (GO:0006163)	202	9	1.52	+	5.94	3.11e-05	0.00162	4.50724
ribose phosphate metabolic process (GO:0019693)	229	10	1.72	+	5.82	1.33e-05	0.000792	4.87615
secondary metabolic process (GO:0019748)	303	13	2.27	+	5.72	8.05e-07	8.88e-05	6.0942
nucleotide metabolic process (GO:0009117)	271	11	2.03	+	5.41	9.51e-06	0.000629	5.02182
purine-containing compound metabolic process (GO:0072521)	224	9	1.68	+	5.36	6.7e-05	0.00307	4.17393
organonitrogen compound biosynthetic process (GO:1901566)	1335	53	10.01	+	5.29	1.94e-23	9.62e-21	22.7122
nucleoside phosphate metabolic process (GO:0006753)	282	11	2.12	+	5.2	1.36e-05	0.000801	4.86646
organelle assembly (GO:0070925)	180	7	1.35	+	5.18	0.000524	0.0177	3.28067
cellular nitrogen compound biosynthetic process (GO:0044271)	1226	47	9.2	+	5.11	3.91e-20	1.45e-17	19.4078
sulfur compound metabolic process (GO:0006790)	394	14	2.96	+	4.74	2.57e-06	0.000239	5.59007
ion transmembrane transport (GO:0034220)	314	11	2.36	+	4.67	3.52e-05	0.00182	4.45346
nucleobase-containing small molecule metabolic process (GO:0055086)	379	13	2.84	+	4.57	8.5e-06	0.000596	5.07058
fatty acid metabolic process (GO:0006631)	206	7	1.55	+	4.53	0.00113	0.031	2.94692
cellular protein-containing complex assembly (GO:0034622)	471	16	3.53	+	4.53	8.6e-07	9.31e-05	6.0655
proteasomal protein catabolic process (GO:0010498)	266	9	2	+	4.51	0.000234	0.00933	3.63078
protein-containing complex assembly (GO:0065003)	538	18	4.04	+	4.46	2.15e-07	2.98e-05	6.66756
monocarboxylic acid metabolic process (GO:0032787)	420	14	3.15	+	4.44	5.22e-06	0.000415	5.28233
mitotic cell cycle (GO:0000278)	245	8	1.84	+	4.35	0.000649	0.0203	3.18776
protein-containing complex subunit organization (GO:0043933)	613	20	4.6	+	4.35	6.56e-08	1e-05	7.1831
organic acid metabolic process (GO:0006082)	986	32	7.4	+	4.33	5.74e-12	1.18e-09	11.2411
cellular amino acid metabolic process (GO:0006520)	366	11	2.75	+	4.01	0.000132	0.00566	3.87943
cellular macromolecule biosynthetic process (GO:0034645)	1274	38	9.56	+	3.98	5.44e-13	1.2e-10	12.2644
carbohydrate derivative biosynthetic process (GO:1901137)	450	13	3.38	+	3.85	4.82e-05	0.00233	4.31695
small molecule metabolic process (GO:0044281)	1491	43	11.18	+	3.84	3.72e-14	8.85e-12	13.4295
organophosphate biosynthetic process (GO:0090407)	347	10	2.6	+	3.84	0.000368	0.0137	3.43415
macromolecule biosynthetic process (GO:0009059)	1330	38	9.98	+	3.81	1.93e-12	4.1e-10	11.7144
organic substance biosynthetic process (GO:1901576)	2671	75	20.04	+	3.74	1.15e-24	6.88e-22	23.9393
cellular biosynthetic process (GO:0044249)	2580	72	19.35	+	3.72	2.08e-23	9.54e-21	22.6819
biosynthetic process (GO:0009058)	2807	77	21.06	+	3.66	8.76e-25	6.52e-22	24.0575
establishment of localization in cell (GO:0051649)	768	21	5.76	+	3.65	5.19e-07	6.06e-05	6.28483
aromatic compound biosynthetic process (GO:0019438)	783	20	5.87	+	3.41	2.7e-06	0.000247	5.56864
ubiquitin-dependent protein catabolic process (GO:0006511)	509	13	3.82	+	3.4	0.000159	0.00674	3.7986
ribonucleoprotein complex biogenesis (GO:0022613)	431	11	3.23	+	3.4	0.000512	0.0175	3.29073
gene expression (GO:0010467)	1608	41	12.06	+	3.4	7.58e-12	1.5e-09	11.1203
ribosome biogenesis (GO:0042254)	355	9	2.66	+	3.38	0.00171	0.0439	2.767
modification-dependent protein catabolic process (GO:0019941)	521	13	3.91	+	3.33	0.000199	0.00801	3.70115
regulation of cellular component organization (GO:0051128)	403	10	3.02	+	3.31	0.00112	0.0311	2.95078
cellular macromolecule localization (GO:0070727)	651	16	4.88	+	3.28	4.37e-05	0.00217	4.35952
modification-dependent macromolecule catabolic process (GO:0043632)	533	13	4	+	3.25	0.000247	0.00972	3.6073
organic acid biosynthetic process (GO:0016053)	453	11	3.4	+	3.24	0.000763	0.0228	3.11748
organic cyclic compound biosynthetic process (GO:1901362)	871	21	6.53	+	3.21	3.61e-06	0.000303	5.44249
proteolysis involved in cellular protein catabolic process (GO:0051603)	582	14	4.37	+	3.21	0.000164	0.00688	3.78516
nitrogen compound transport (GO:0071705)	836	20	6.27	+	3.19	6.96e-06	0.000512	5.15739
cellular protein catabolic process (GO:0044257)	591	14	4.43	+	3.16	0.000191	0.0078	3.71897
cellular localization (GO:0051641)	945	22	7.09	+	3.1	3.62e-06	0.000299	5.44129
carbohydrate derivative metabolic process (GO:1901135)	737	17	5.53	+	3.08	5.42e-05	0.00256	4.266
protein catabolic process (GO:0030163)	609	14	4.57	+	3.06	0.000258	0.0101	3.58838
small molecule biosynthetic process (GO:0044283)	617	14	4.63	+	3.02	0.000293	0.0112	3.53313
macromolecule localization (GO:0033036)	927	21	6.95	+	3.02	9.13e-06	0.000611	5.03953
organophosphate metabolic process (GO:0019637)	575	13	4.31	+	3.01	0.000498	0.0172	3.30277
organic substance transport (GO:0071702)	1018	23	7.64	+	3.01	3.48e-06	0.000296	5.45842
cellular component assembly (GO:0022607)	844	19	6.33	+	3	2.7e-05	0.00144	4.56864
cellular nitrogen compound metabolic process (GO:0034641)	2878	62	21.59	+	2.87	1.32e-14	3.4e-12	13.8794
cellular macromolecule catabolic process (GO:0044265)	729	15	5.47	+	2.74	0.00049	0.0173	3.3098
cellular catabolic process (GO:0044248)	1218	24	9.14	+	2.63	1.97e-05	0.0011	4.70553
biological process involved in interspecies interaction between organisms (GO:0044419)	1117	22	8.38	+	2.63	4.49e-05	0.00221	4.34775
organonitrogen compound catabolic process (GO:1901565)	832	16	6.24	+	2.56	0.000652	0.0203	3.18575
catabolic process (GO:0009056)	1466	27	11	+	2.46	2.91e-05	0.00153	4.53611
organic substance catabolic process (GO:1901575)	1338	24	10.04	+	2.39	0.000113	0.00497	3.94692
establishment of localization (GO:0051234)	2257	39	16.93	+	2.3	1.26e-06	0.000134	5.89963
cellular component biogenesis (GO:0044085)	1335	23	10.01	+	2.3	0.000242	0.00962	3.61618
organonitrogen compound metabolic process (GO:1901564)	4569	78	34.27	+	2.28	3.56e-13	8.15e-11	12.4486
localization (GO:0051179)	2422	39	18.17	+	2.15	6.01e-06	0.000464	5.22113
cellular component organization (GO:0016043)	2429	38	18.22	+	2.09	1.96e-05	0.0011	4.70774
cellular aromatic compound metabolic process (GO:0006725)	2501	39	18.76	+	2.08	1.45e-05	0.000838	4.83863
cellular protein metabolic process (GO:0044267)	3340	52	25.05	+	2.08	2.96e-07	3.83e-05	6.52871
organic cyclic compound metabolic process (GO:1901360)	2582	40	19.37	+	2.07	1.15e-05	0.000733	4.9393
organelle organization (GO:0006996)	1686	26	12.65	+	2.06	0.000639	0.0201	3.1945
protein metabolic process (GO:0019538)	3493	52	26.2	+	1.98	1.55e-06	0.000157	5.80967
cellular metabolic process (GO:0044237)	7604	112	57.04	+	1.96	1.56e-15	4.88e-13	14.8069
organic substance metabolic process (GO:0071704)	7800	112	58.51	+	1.91	1.06e-14	3e-12	13.9747
cellular process (GO:0009987)	11936	170	89.54	+	1.9	2.69e-30	4.01e-27	29.5702
nitrogen compound metabolic process (GO:0006807)	6114	87	45.86	+	1.9	2.21e-10	3.66e-08	9.65561
metabolic process (GO:0008152)	8384	116	62.89	+	1.84	2.55e-14	6.32e-12	13.5935
cellular component organization or biogenesis (GO:0071840)	2842	38	21.32	+	1.78	0.000502	0.0173	3.2993
primary metabolic process (GO:0044238)	7141	90	53.57	+	1.68	6.27e-08	9.82e-06	7.20273
cellular macromolecule metabolic process (GO:0044260)	4377	54	32.83	+	1.64	0.000175	0.00723	3.75696
macromolecule metabolic process (GO:0043170)	5445	60	40.84	+	1.47	0.00152	0.0404	2.81816
biological_process (GO:0008150)	21178	195	158.86	+	1.23	1.39e-11	2.52e-09	10.857
regulation of cellular metabolic process (GO:0031323)	2950	8	22.13	-	0.36	0.000607	0.0193	3.21681
macromolecule modification (GO:0043412)	2792	7	20.94	-	0.33	0.000446	0.0158	3.35067
regulation of cellular biosynthetic process (GO:0031326)	2487	6	18.66	-	0.32	0.000856	0.0245	3.06753
regulation of transcription, DNA-templated (GO:0006355)	2174	5	16.31	-	0.31	0.00162	0.0424	2.79048
regulation of nucleic acid-templated transcription (GO:1903506)	2174	5	16.31	-	0.31	0.00162	0.0422	2.79048
regulation of RNA biosynthetic process (GO:2001141)	2176	5	16.32	-	0.31	0.00162	0.0421	2.79048
regulation of RNA metabolic process (GO:0051252)	2283	5	17.13	-	0.29	0.000833	0.0242	3.07935
regulation of nucleobase-containing compound metabolic process (GO:0019219)	2343	5	17.58	-	0.28	0.000597	0.0191	3.22403
regulation of cellular macromolecule biosynthetic process (GO:2000112)	2373	5	17.8	-	0.28	0.000423	0.0151	3.37366
regulation of macromolecule biosynthetic process (GO:0010556)	2386	5	17.9	-	0.28	0.000423	0.0152	3.37366
Unclassified (UNCLASSIFIED)	6284	11	47.14	-	0.23	1.39e-11	2.6e-09	10.857
protein phosphorylation (GO:0006468)	1027	0	7.7	-	< 0.01	0.000662	0.0204	3.17914

## Sheet: upplemental Table 2C_CC +Fe
Supplemental Table S2: PATL2-HA3 interactome – Summary of GO term enrichment											Supplemental Table S2C: PATL2-HA3 interactome – Summary of GO term enrichment of cellular compartments under Fe sufficiency.
Listed are all GO terms of biological processes based on the proteins detected by IP-MS under Fe-sufficient conditions.
GO-term enrichment analysis was performed using ‘Protein ANalysis THrough Evolutionary Relationships’ (PANTHER 16.0, Mi et al., 2020).
Several GO terms were categorized and sorted 1-5 as listed in column J.
Analysis Type:	PANTHER Overrepresentation Test (Released 20210224)
Annotation Version and Release Date:	GO Ontology database DOI: 10.5281/zenodo.4735677 Released 2021-05-01									1	Endomembrane System
Analyzed List:	Client Text Box Input (Arabidopsis thaliana)									2	Cytoskeleton
Reference List:	Arabidopsis thaliana (all genes in database)									3	Protein Synthesis
Test Type:	FISHER									4	chloroplast/mitochondria
Correction:	FDR									5	V-ATPases
GO cellular component complete	Arabidopsis thaliana - REFLIST (27462)	Client Text Box Input (73)	Client Text Box Input (expected)	Client Text Box Input (over/under)	Client Text Box Input (fold Enrichment)	Client Text Box Input (raw P-value)	Client Text Box Input (FDR)	-log10 p-value	GO Category
cytosol (GO:0005829)	3215	46	8.55	+	5.38	5.07e-25	5.37e-22	24.295	1
vacuolar membrane (GO:0005774)	570	7	1.52	+	4.62	0.000844	0.0199	3.07366	1
Golgi apparatus (GO:0005794)	1166	11	3.1	+	3.55	0.00026	0.00764	3.58503	1
vacuole (GO:0005773)	1081	10	2.87	+	3.48	0.00059	0.0149	3.22915	1
plasma membrane (GO:0005886)	3537	30	9.4	+	3.19	1.98e-09	5.25e-07	8.70333	1
endomembrane system (GO:0012505)	2330	16	6.19	+	2.58	0.000357	0.00994	3.44733	1
membrane (GO:0016020)	5512	36	14.65	+	2.46	2.4e-08	4.24e-06	7.61979	1
cytoplasm (GO:0005737)	14294	69	38	+	1.82	3e-15	1.59e-12	14.5229	1
tubulin complex (GO:0045298)	10	2	0.03	+	75.24	0.00045	0.0119	3.34679	2
supramolecular complex (GO:0099080)	281	5	0.75	+	6.69	0.000985	0.0227	3.00656	2
eukaryotic translation initiation factor 3 complex, eIF3m (GO:0071541)	4	3	0.01	+	> 100	6.21e-07	4.38e-05	6.20691	3
chaperone complex (GO:0101031)	14	3	0.04	+	80.61	1.18e-05	0.000597	4.92812	3
eukaryotic translation initiation factor 3 complex (GO:0005852)	21	4	0.06	+	71.66	5.51e-07	4.17e-05	6.25885	3
chaperonin-containing T-complex (GO:0005832)	11	2	0.03	+	68.4	0.000531	0.0137	3.27491	3
proteasome regulatory particle, lid subcomplex (GO:0008541)	14	2	0.04	+	53.74	0.000812	0.0195	3.09044	3
proteasome accessory complex (GO:0022624)	33	4	0.09	+	45.6	2.81e-06	0.000186	5.55129	3
proteasome regulatory particle (GO:0005838)	33	4	0.09	+	45.6	2.81e-06	0.000175	5.55129	3
proteasome regulatory particle, base subcomplex (GO:0008540)	17	2	0.05	+	44.26	0.00115	0.0259	2.9393	3
proteasome complex (GO:0000502)	61	4	0.16	+	24.67	2.72e-05	0.0012	4.56543	3
endopeptidase complex (GO:1905369)	67	4	0.18	+	22.46	3.86e-05	0.00164	4.41341	3
peptidase complex (GO:1905368)	92	4	0.24	+	16.36	0.000126	0.00403	3.89963	3
chloroplast stroma (GO:0009570)	723	11	1.92	+	5.72	3.55e-06	0.000209	5.44977	4
plastid stroma (GO:0009532)	735	11	1.95	+	5.63	4.14e-06	0.000219	5.383	4
chloroplast envelope (GO:0009941)	613	7	1.63	+	4.3	0.00128	0.0276	2.89279	4
plastid envelope (GO:0009526)	864	8	2.3	+	3.48	0.00214	0.0436	2.66959	4
plastid (GO:0009536)	5284	29	14.05	+	2.06	6.93e-05	0.00262	4.15927	4
chloroplast (GO:0009507)	4868	26	12.94	+	2.01	0.000295	0.00844	3.53018	4
vacuolar proton-transporting V-type ATPase complex (GO:0016471)	10	2	0.03	+	75.24	0.00045	0.0122	3.34679	5
proton-transporting V-type ATPase complex (GO:0033176)	23	2	0.06	+	32.71	0.002	0.0423	2.69897	5
proton-transporting two-sector ATPase complex (GO:0016469)	65	3	0.17	+	17.36	0.000792	0.0195	3.10127	5
RISC complex (GO:0016442)	2	2	0.01	+	> 100	4.15e-05	0.00169	4.38195
RNAi effector complex (GO:0031332)	2	2	0.01	+	> 100	4.15e-05	0.00163	4.38195
perinuclear region of cytoplasm (GO:0048471)	18	2	0.05	+	41.8	0.00128	0.0282	2.89279
cell wall (GO:0005618)	568	12	1.51	+	7.95	3.89e-08	5.89e-06	7.41005
external encapsulating structure (GO:0030312)	586	12	1.56	+	7.7	5.43e-08	7.19e-06	7.2652
plasmodesma (GO:0009506)	939	14	2.5	+	5.61	1.78e-07	2.09e-05	6.74958
cell-cell junction (GO:0005911)	939	14	2.5	+	5.61	1.78e-07	1.88e-05	6.74958
symplast (GO:0055044)	939	14	2.5	+	5.61	1.78e-07	1.71e-05	6.74958
anchoring junction (GO:0070161)	939	14	2.5	+	5.61	1.78e-07	1.57e-05	6.74958
cell junction (GO:0030054)	941	14	2.5	+	5.6	1.83e-07	1.49e-05	6.73755
ribonucleoprotein complex (GO:1990904)	674	7	1.79	+	3.91	0.00218	0.0435	2.66154
envelope (GO:0031975)	1252	12	3.33	+	3.61	0.000114	0.0039	3.9431
organelle envelope (GO:0031967)	1252	12	3.33	+	3.61	0.000114	0.00378	3.9431
intracellular non-membrane-bounded organelle (GO:0043232)	1598	15	4.25	+	3.53	1.78e-05	0.000859	4.74958
non-membrane-bounded organelle (GO:0043228)	1598	15	4.25	+	3.53	1.78e-05	0.000821	4.74958
protein-containing complex (GO:0032991)	2945	27	7.83	+	3.45	3.57e-09	7.55e-07	8.44733
cell periphery (GO:0071944)	4036	35	10.73	+	3.26	1.87e-11	6.6e-09	10.7282
intracellular organelle (GO:0043229)	18909	65	50.26	+	1.29	6.99e-05	0.00255	4.15552
organelle (GO:0043226)	18958	65	50.39	+	1.29	0.000106	0.00374	3.97469
intracellular membrane-bounded organelle (GO:0043231)	18696	64	49.7	+	1.29	0.000206	0.00625	3.68613
membrane-bounded organelle (GO:0043227)	18753	64	49.85	+	1.28	0.000205	0.00639	3.68825
intracellular anatomical structure (GO:0005622)	20625	70	54.83	+	1.28	3.96e-06	0.000221	5.4023
cellular anatomical entity (GO:0110165)	23543	71	62.58	+	1.13	0.00212	0.044	2.67366

## Sheet: upplemental Table 2D_CC -Fe
Supplemental Table S2: PATL2-HA3 interactome – Summary of GO term enrichment											Supplemental Table S2D: PATL2-HA3 interactome – Summary of GO term enrichment of cellular compartments under Fe deficiency.
Listed are all GO terms of biological processes based on the proteins detected by IP-MS under Fe-deficient conditions.
GO-term enrichment analysis was performed using ‘Protein ANalysis THrough Evolutionary Relationships’ (PANTHER 16.0, Mi et al., 2020).
Several GO terms were categorized and sorted 1-5 as listed in column J.
Analysis Type:	PANTHER Overrepresentation Test (Released 20210224)
Annotation Version and Release Date:	GO Ontology database DOI: 10.5281/zenodo.4735677 Released 2021-05-01									1	Endomembrane System
Analyzed List:	Client Text Box Input (Arabidopsis thaliana)									2	Cytoskeleton
Reference List:	Arabidopsis thaliana (all genes in database)									3	Protein Synthesis
Test Type:	FISHER									4	chloroplast/mitochondria
Correction:	FDR									5	V-ATPases
GO cellular component complete	Arabidopsis thaliana - REFLIST (27462)	Client Text Box Input (206)	Client Text Box Input (expected)	Client Text Box Input (over/under)	Client Text Box Input (fold Enrichment)	Client Text Box Input (raw P-value)	Client Text Box Input (FDR)	-log10 p-value	GO Category
COPI-coated vesicle membrane (GO:0030663)	15	6	0.11	+	53.32	7.83e-09	1.66e-07	8.10624	1
COPI vesicle coat (GO:0030126)	15	6	0.11	+	53.32	7.83e-09	1.63e-07	8.10624	1
COPI-coated vesicle (GO:0030137)	16	6	0.12	+	49.99	1.07e-08	2.14e-07	7.97062	1
Golgi-associated vesicle membrane (GO:0030660)	30	8	0.23	+	35.55	3.33e-10	9.27e-09	9.47756	1
clathrin coat of trans-Golgi network vesicle (GO:0030130)	8	2	0.06	+	33.33	0.00239	0.0236	2.6216	1
trans-Golgi network transport vesicle membrane (GO:0012510)	10	2	0.08	+	26.66	0.00347	0.0337	2.45967	1
Golgi-associated vesicle (GO:0005798)	45	8	0.34	+	23.7	5.48e-09	1.29e-07	8.26122	1
vesicle coat (GO:0030120)	51	9	0.38	+	23.53	6.28e-10	1.58e-08	9.20204	1
clathrin adaptor complex (GO:0030131)	12	2	0.09	+	22.22	0.00473	0.0448	2.32514	1
membrane coat (GO:0030117)	69	10	0.52	+	19.32	3.88e-10	1.05e-08	9.41117	1
coated membrane (GO:0048475)	69	10	0.52	+	19.32	3.88e-10	1.03e-08	9.41117	1
coated vesicle membrane (GO:0030662)	67	9	0.5	+	17.91	5.46e-09	1.31e-07	8.26281	1
cytoplasmic vesicle membrane (GO:0030659)	70	9	0.53	+	17.14	7.74e-09	1.67e-07	8.11126	1
clathrin coat (GO:0030118)	25	3	0.19	+	16	0.00116	0.0118	2.93554	1
coated vesicle (GO:0030135)	121	9	0.91	+	9.92	5.97e-07	9.17e-06	6.22403	1
transport vesicle membrane (GO:0030658)	42	3	0.32	+	9.52	0.00459	0.0437	2.33819	1
vesicle membrane (GO:0012506)	143	9	1.07	+	8.39	2.21e-06	3.25e-05	5.65561	1
vacuolar membrane (GO:0005774)	570	32	4.28	+	7.48	2.75e-18	1.94e-16	17.5607	1
vacuole (GO:0005773)	1081	49	8.11	+	6.04	5.35e-24	5.15e-22	23.2716	1
cytosol (GO:0005829)	3215	142	24.12	+	5.89	3.57e-81	3.78e-78	80.4473	1
Golgi apparatus (GO:0005794)	1166	36	8.75	+	4.12	9.27e-13	3.51e-11	12.0329	1
plasma membrane (GO:0005886)	3537	89	26.53	+	3.35	1.19e-26	1.4e-24	25.9245	1
endomembrane system (GO:0012505)	2330	54	17.48	+	3.09	6.7e-14	2.84e-12	13.1739	1
endoplasmic reticulum (GO:0005783)	1069	22	8.02	+	2.74	2.36e-05	0.000338	4.62709	1
cytoplasmic vesicle (GO:0031410)	729	15	5.47	+	2.74	0.00049	0.00564	3.3098	1
intracellular vesicle (GO:0097708)	731	15	5.48	+	2.74	0.000504	0.00573	3.29757	1
membrane (GO:0016020)	5512	106	41.35	+	2.56	2.43e-23	2.14e-21	22.6144	1
vesicle (GO:0031982)	826	15	6.2	+	2.42	0.00167	0.0167	2.77728	1
cytoplasm (GO:0005737)	14294	196	107.22	+	1.83	1.29e-42	1.94e-40	41.8894	1
tubulin complex (GO:0045298)	10	6	0.08	+	79.99	1.19e-09	2.94e-08	8.92445	2
microtubule (GO:0005874)	167	8	1.25	+	6.39	5.29e-05	0.000718	4.27654	2
supramolecular polymer (GO:0099081)	182	8	1.37	+	5.86	9.4e-05	0.00124	4.02687	2
polymeric cytoskeletal fiber (GO:0099513)	182	8	1.37	+	5.86	9.4e-05	0.00123	4.02687	2
supramolecular fiber (GO:0099512)	182	8	1.37	+	5.86	9.4e-05	0.00121	4.02687	2
microtubule cytoskeleton (GO:0015630)	254	9	1.91	+	4.72	0.000168	0.00211	3.77469	2
supramolecular complex (GO:0099080)	281	9	2.11	+	4.27	0.000345	0.00401	3.46218	2
cytoskeleton (GO:0005856)	345	9	2.59	+	3.48	0.00141	0.0143	2.85078	2
eukaryotic translation elongation factor 1 complex (GO:0005853)	3	2	0.02	+	88.87	0.000544	0.00606	3.2644	3
chaperonin-containing T-complex (GO:0005832)	11	7	0.08	+	84.83	3.4e-11	1.09e-09	10.4685	3
chaperone complex (GO:0101031)	14	8	0.11	+	76.18	2.41e-12	8.8e-11	11.618	3
eukaryotic translation initiation factor 3 complex, eIF3m (GO:0071541)	4	2	0.03	+	66.66	0.000811	0.00877	3.09098	3
proteasome regulatory particle, base subcomplex (GO:0008540)	17	8	0.13	+	62.73	7.99e-12	2.73e-10	11.0975	3
proteasome storage granule (GO:0034515)	5	2	0.04	+	53.32	0.00113	0.012	2.94692	3
cytosolic proteasome complex (GO:0031597)	5	2	0.04	+	53.32	0.00113	0.0117	2.94692	3
proteasome accessory complex (GO:0022624)	33	11	0.25	+	44.44	1.84e-14	8.49e-13	13.7352	3
proteasome regulatory particle (GO:0005838)	33	11	0.25	+	44.44	1.84e-14	8.13e-13	13.7352	3
proteasome regulatory particle, lid subcomplex (GO:0008541)	14	3	0.11	+	28.57	0.000256	0.00308	3.59176	3
eukaryotic translation initiation factor 3 complex (GO:0005852)	21	4	0.16	+	25.39	3.34e-05	0.000465	4.47625	3
proteasome complex (GO:0000502)	61	11	0.46	+	24.04	6.06e-12	2.14e-10	11.2175	3
endopeptidase complex (GO:1905369)	67	11	0.5	+	21.89	1.5e-11	4.96e-10	10.8239	3
peptidase complex (GO:1905368)	92	11	0.69	+	15.94	3.27e-10	9.36e-09	9.48545	3
cytosolic small ribosomal subunit (GO:0022627)	93	9	0.7	+	12.9	7.43e-08	1.25e-06	7.12901	3
cytosolic ribosome (GO:0022626)	295	23	2.21	+	10.39	2.98e-16	1.5e-14	15.5258	3
small ribosomal subunit (GO:0015935)	128	9	0.96	+	9.37	9.29e-07	1.39e-05	6.03198	3
ribosome (GO:0005840)	394	23	2.96	+	7.78	9.82e-14	3.85e-12	13.0079	3
ribosomal subunit (GO:0044391)	314	15	2.36	+	6.37	2.93e-08	5.26e-07	7.53313	3
cytosolic large ribosomal subunit (GO:0022625)	136	6	1.02	+	5.88	0.0007	0.00772	3.1549	3
large ribosomal subunit (GO:0015934)	186	6	1.4	+	4.3	0.00324	0.0318	2.48945	3
mitochondrial matrix (GO:0005759)	133	5	1	+	5.01	0.0038	0.0366	2.42022	4
chloroplast envelope (GO:0009941)	613	21	4.6	+	4.57	1.35e-08	2.5e-07	7.86967	4
chloroplast stroma (GO:0009570)	723	22	5.42	+	4.06	4.58e-08	8.08e-07	7.33913	4
plastid stroma (GO:0009532)	735	22	5.51	+	3.99	6.05e-08	1.03e-06	7.21824	4
plastid envelope (GO:0009526)	864	23	6.48	+	3.55	2.28e-07	3.66e-06	6.64207	4
plastid (GO:0009536)	5284	95	39.64	+	2.4	4.99e-18	3.3e-16	17.3019	4
chloroplast (GO:0009507)	4868	84	36.52	+	2.3	1.36e-14	6.55e-13	13.8665	4
mitochondrion (GO:0005739)	4017	61	30.13	+	2.02	5e-08	8.67e-07	7.30103	4
vacuolar proton-transporting V-type ATPase, V1 domain (GO:0000221)	2	2	0.02	+	> 100	0.000328	0.00386	3.48413	5
proton-transporting V-type ATPase, V1 domain (GO:0033180)	6	3	0.05	+	66.66	3.31e-05	0.000467	4.48017	5
vacuolar proton-transporting V-type ATPase complex (GO:0016471)	10	3	0.08	+	39.99	0.00011	0.0014	3.95861	5
proton-transporting V-type ATPase complex (GO:0033176)	23	4	0.17	+	23.18	4.58e-05	0.00063	4.33913	5
proton-transporting two-sector ATPase complex, catalytic domain (GO:0033178)	27	4	0.2	+	19.75	8.02e-05	0.00108	4.09583	5
aminoacyl-tRNA synthetase multienzyme complex (GO:0017101)	4	2	0.03	+	66.66	0.000811	0.00886	3.09098
exon-exon junction complex (GO:0035145)	5	2	0.04	+	53.32	0.00113	0.0119	2.94692
pyruvate dehydrogenase complex (GO:0045254)	5	2	0.04	+	53.32	0.00113	0.0116	2.94692
perinuclear region of cytoplasm (GO:0048471)	18	5	0.14	+	37.03	6.58e-07	9.95e-06	6.18177
stromule (GO:0010319)	38	4	0.29	+	14.03	0.000268	0.00318	3.57187
plasmodesma (GO:0009506)	939	74	7.04	+	10.51	6.06e-53	3.21e-50	52.2175
cell-cell junction (GO:0005911)	939	74	7.04	+	10.51	6.06e-53	2.14e-50	52.2175
symplast (GO:0055044)	939	74	7.04	+	10.51	6.06e-53	1.6e-50	52.2175
anchoring junction (GO:0070161)	939	74	7.04	+	10.51	6.06e-53	1.28e-50	52.2175
cell junction (GO:0030054)	941	74	7.06	+	10.48	6.98e-53	1.23e-50	52.1561
proton-transporting two-sector ATPase complex (GO:0016469)	65	5	0.49	+	10.25	0.000178	0.00222	3.74958
cell wall (GO:0005618)	568	35	4.26	+	8.21	3.57e-21	2.91e-19	20.4473
external encapsulating structure (GO:0030312)	586	35	4.4	+	7.96	9.22e-21	6.98e-19	20.0353
nucleolus (GO:0005730)	483	22	3.62	+	6.07	3.58e-11	1.11e-09	10.4461
bounding membrane of organelle (GO:0098588)	929	39	6.97	+	5.6	5.35e-18	3.33e-16	17.2716
ribonucleoprotein complex (GO:1990904)	674	22	5.06	+	4.35	1.38e-08	2.51e-07	7.86012
membrane protein complex (GO:0098796)	589	19	4.42	+	4.3	1.68e-07	2.74e-06	6.77469
microbody (GO:0042579)	317	10	2.38	+	4.21	0.000183	0.00225	3.73755
peroxisome (GO:0005777)	317	10	2.38	+	4.21	0.000183	0.00223	3.73755
apoplast (GO:0048046)	298	9	2.24	+	4.03	0.00052	0.00586	3.284
intracellular non-membrane-bounded organelle (GO:0043232)	1598	48	11.99	+	4	1.87e-16	1.04e-14	15.7282
non-membrane-bounded organelle (GO:0043228)	1598	48	11.99	+	4	1.87e-16	9.89e-15	15.7282
protein-containing complex (GO:0032991)	2945	81	22.09	+	3.67	2.43e-26	2.58e-24	25.6144
nuclear lumen (GO:0031981)	895	24	6.71	+	3.57	1.07e-07	1.77e-06	6.97062
intracellular organelle lumen (GO:0070013)	1061	28	7.96	+	3.52	1.17e-08	2.3e-07	7.93181
membrane-enclosed lumen (GO:0031974)	1061	28	7.96	+	3.52	1.17e-08	2.26e-07	7.93181
organelle lumen (GO:0043233)	1061	28	7.96	+	3.52	1.17e-08	2.22e-07	7.93181
organelle membrane (GO:0031090)	1801	47	13.51	+	3.48	6.81e-14	2.77e-12	13.1669
cell periphery (GO:0071944)	4036	101	30.28	+	3.34	6.04e-31	8e-29	30.219
envelope (GO:0031975)	1252	31	9.39	+	3.3	7.57e-09	1.71e-07	8.1209
organelle envelope (GO:0031967)	1252	31	9.39	+	3.3	7.57e-09	1.67e-07	8.1209
catalytic complex (GO:1902494)	1133	23	8.5	+	2.71	1.88e-05	0.000273	4.72584
intracellular protein-containing complex (GO:0140535)	695	14	5.21	+	2.69	0.000919	0.00983	3.03668
intracellular anatomical structure (GO:0005622)	20625	200	154.71	+	1.29	7.49e-18	4.4e-16	17.1255
intracellular organelle (GO:0043229)	18909	181	141.84	+	1.28	2.81e-10	8.28e-09	9.55129
organelle (GO:0043226)	18958	181	142.21	+	1.27	4.29e-10	1.11e-08	9.36754
intracellular membrane-bounded organelle (GO:0043231)	18696	177	140.24	+	1.26	6.92e-09	1.59e-07	8.15989
membrane-bounded organelle (GO:0043227)	18753	177	140.67	+	1.26	1.03e-08	2.1e-07	7.98716
cellular anatomical entity (GO:0110165)	23543	203	176.6	+	1.15	2.75e-10	8.31e-09	9.56067
cellular_component (GO:0005575)	24461	203	183.49	+	1.11	2.33e-07	3.63e-06	6.63264
Unclassified (UNCLASSIFIED)	3001	3	22.51	-	0.13	2.33e-07	3.69e-06	6.63264
