# Supplementary material for: SEC14-GOLD protein PATELLIN2 binds IRON-REGULATED TRANSPORTER1 linking root iron uptake to vitamin E
Source: Plant Physiol. 2022 Dec 9;192(1):504–26. doi: 10.1093/plphys/kiac563 (PMC10152663; doi:10.1093/plphys/kiac563)
Supplement: kiac563_Supplementary_Data [file kiac563_supplementary_data.zip › Supplemental Table S6.xlsx]

## Sheet: Tabelle2
Supplemental Table S6: Primer list
Primer	Sequence (5'-3')
PATL2∆CTN_F	CAATCTGGGGAATCCCATCAGAAGATCTTGA	cloning deletions
PATL2∆CTN_R	TCAAGATCTTCTGATGGGATTCCCCAGATTG	cloning deletions
PATL2∆CTN-SEC14_F	ATCTGGGGAATCCCATTCACCGTTGAAGAT	cloning deletions
PATL2∆CTN-SEC14_R	ATCTTCAACGGTGAATGGGATTCCCCAGAT	cloning deletions
PATL2∆SEC14_F	ATCGACGACCTAGTCTTCACCGTTGAAGAT	cloning deletions
PATL2∆SEC14_R	ATCTTCAACGGTGAAGACTAGGTCGTCGAT	cloning deletions
PATL2B1n	GGGGACAAGTTTGTACAAAAAAGCAGGCTTTATGGCTCAAGAAGAGATACAG	Gateway
I1LB1 (n)	GGGGACAAGTTTGTACAAAAAAGCAGGCTATGTCCATGGCCACGAGCCTATA	Gateway
I1LB1 (c)	GGGGACAAGTTTGTACAAAAAAGCAGGCTTTTCCATGGCCACGAGCCTATA	Gateway
I1LB2 (stop)	GGGGACCACTTTGTACAAGAAAGCTGGGTTTATCGGTATCGCAAGAGCTGTG	Gateway
I1LB2 ns	GGGGACCACTTTGTACAAGAAAGCTGGGTTTCGGTATCGCAAGAGCTGTG	Gateway
I1LB3 (c )	GGGGACAACTTTGTATAATAAAGTTGTATCCATGGCCACGAGCCTATA	Gateway
I1LB3 (n)	GGGGACAACTTTGTATAATAAAGTTGATGTCCATGGCCACGAGCCTATA	Gateway
I1LB4 (stop)	GGGGACAACTTTGTATAGAAAAGTTGGGTTTATCGGTATCGCAAGAGCTGTG	Gateway
I1LB4 ns	GGGGACAACTTTGTATAGAAAAGTTGGGTGTCGGTATCGCAAGAGCTGTG	Gateway
PATL1B1F	GGGGACAAGTTTGTACAAAAAAGCAGGCTTTATGGCTCAAGAGGAAGTACAG	Gateway
PATL1B2nsR	GGGGACCACTTTGTACAAGAAAGCTGGGTTTTGAGTTTTGAACCTGTAGAGC	Gateway
PATL1B2nsR	GGGGACCACTTTGTACAAGAAAGCTGGGTTTTGAGTTTTGAACCTGTAGAGC	Gateway
PATL1B2stopR	GGGGACCACTTTGTACAAGAAAGCTGGGTTTATTGAGTTTTGAACCTGTAG	Gateway
PATL2∆CnsB2	GGGGACCACTTTGTACAAGAAAGCTGGGTTTGGGATTCCCCAGATTGAGAC	gateway
PATL2∆CstopB2	GGGGACCACTTTGTACAAGAAAGCTGGGTTTATGGGATTCCCCAGATTGAGAC	gateway
PATL2∆GOLDstopB2	GGGGACCACTTTGTACAAGAAAGCTGGGTTTAAACGGTGAATGGAC	Gateway
PATL2∆NB1_N	GGGGACAAGTTTGTACAAAAAAGCAGGCTTTCTTCTAGAGGACGAAAGATCC	Gateway
PATL2∆NstartB1c	GGGGACAAGTTTGTACAAAAAAGCAGGCTATGCTTCTAGAGGACGAAAGATCC	Gateway
PATL2∆NstartB3c	GGGGACAACTTTGTATAATAAAGTTGATGCTTCTAGAGGACGAAAGATCC	Gateway
PATL2B1c	GGGGACAAGTTTGTACAAAAAAGCAGGCTATGGCTCAAGAAGAGATACAG	Gateway
PATL2B2nsR	GGGGACCACTTTGTACAAGAAAGCTGGGTTTGCTTGGGTTTTGGACCTGTAG	Gateway
PATL2B2stopR	GGGGACCACTTTGTACAAGAAAGCTGGGTTTATGCTTGGGTTTTGGACC	Gateway
PATL2B3c	GGGGACAACTTTGTATAATAAAGTTGATGGCTCAAGAAGAGATACAG	Gateway
PATL2B3n	GGGGACAACTTTGTATAATAAAGTTGTAATGGCTCAAGAAGAGATACAG	Gateway
PATL2-CnsB2	GGGGACCACTTTGTACAAGAAAGCTGGGTTTGGGATTCCCCAGATTGAGAC	Gateway
PATL2-CstopB2	GGGGACCACTTTGTACAAGAAAGCTGGGTTTATGGGATTCCCCAGATTGAGAC	Gateway
PATL2-GOLDnsB2	GGGGACCACTTTGTACAAGAAAGCTGGGTTTGGGATTCCCCAGATTGAGAC	Gateway
PATL2-NB3c	GGGGACAACTTTGTATAATAAAGTTGATGCTTCTAGAGGACGAAAGATCC	Gateway
PATL2-NB3n	GGGGACAACTTTGTATAATAAAGTTGTACTTCTAGAGGACGAAAGATCC	Gateway
ccdb_F	AAACGCCATTAACCTGATGT	genotypig
LB- SALK T-DNA check	GCGTGGACCGCTTGCTGCAACT	genotyping
M13_r	CAGGAAACAGCTATGAC	genotyping
PATL2_g1 (for)	GCAAGAGTTAGAAGTGAATCGGAG	genotyping
PATL2_g2 (rev)	TGTATCTCTTCTTGAGCCAT	genotyping
PATL2_g2 (rev)	TGTATCTCTTCTTGAGCCAT	genotyping
PATL2_g3 (for)	AGGAAGAGAAAGTTGAGGAG	genotyping
PATL2_g3 (for)	AGGAAGAGAAAGTTGAGGAG	genotyping
PATL2_g3 (for)	AGGAAGAGAAAGTTGAGGAG	genotyping
PATL2_g6_R	AGGCCCTCTTGACCTGAG	genotyping
PATL2_g6_R	AGGCCCTCTTGACCTGAG	genotyping
I1B1	GGGGACAAGTTTGTACAAAAAAGCAGGCTTTATGGCTTCAAATTCAGCACTT	IRT1 Gateway
FLI1B2	GGGGACCACTTTGTACAAGAAAGCTGGGTTAGCCCATTTGGCGATAATCG	IRT1 Gateway
FLI1B2Stop	GGGGACCACTTTGTACAAGAAAGCTGGGTTTAAGCCCATTTGGCGATAATCG	IRT1 Gateway
AtIRT1c-RT-For	AAGCTTTGATTCACGGTTGG	RT-qPCR
AtIRT1c-RT-Rev	TTAGGTCCCATGAACTCCG	RT-qPCR
bHLH39-RT-3'	GGTGGCTGCTTAACGTAACAT	RT-qPCR
bHLH39-RT-5'	GACGGTTTCTCGAAGCTTG	RT-qPCR
Efc-RT-For	TATGGGATCAAGAAACTCACAAT	RT-qPCR
Efc-RT-Rev	CTGGATGTACTCGTTGTTAGGC	RT-qPCR
EFg-RT-For	TCCGAACAATACCAGAACTACG	RT-qPCR
Efg-RT-Rev	CCGGGACATATGGAGGTAAG	RT-qPCR
FIT-RT-For	CCCTGTTTCATAGACGAGAAC	RT-qPCR
FIT-RT-Rev	ATCCTTCATACGCCCTCTCC	RT-qPCR
FRO2c-RT-For	CTTGGTCATCTCCGTGAGC	RT-qPCR
FRO2c-RT-Rev	AAGATGTTGGAGATGGACGG	RT-qPCR
PATL1-RT-F	GCAACCCTGAAGCGAAGTCT	RT-qPCR
PATL1-RT-R	AGCGCGTCTGATGAATTGCC	RT-qPCR
PATL1-ST-F	TCGTGGTAGAGACTGTCGCC	RT-qPCR
PATL1-ST-R	CCTTCGGTGGTTGGCTCAAA	RT-qPCR
PATL2-RT-F	ACCGTTGAAGCAGTCGAAGA	RT-qPCR
PATL2-RT-R	GAGGAGGATCACGTCGGATCT	RT-qPCR
PAT2seqR1297 (rev)	CGTACGAGCTATAGATCACGAC	sequencing
T7_F	TAATACGACTCACTATAGGG	sequencing
YS3-pACT2_R	GAGATGGTGCACGATGCAC	sequencing
YS-pACT2_F	AATACCACTACAATGGAT	sequencing
vte2-2_amplif_fw	CTCAAATCAAAATCTGCAGTTTC	genotyping
vte2-2_amplif_rev	ACAGCGTAAGCCATTTGAAGTAG	genotyping
vte2-2_seq	GAGCTATTATTGTTCAAATCGC	genotyping
VTE1-RT-F	AAATCTGCTCGTTGGGAGTATAG	RT-qPCR
VTE1-RT-R	CAATGAGGCTCAAATACAGGA	RT-qPCR
VTE1-ST-F	CGAATAGTGAAACTGACAAGATCT	RT-qPCR
VTE1-ST-R	TCCCATCTAACAACACCATT	RT-qPCR
VTE2-RT-F	ATTGTTTAAGGATATACCTGATATCGAA	RT-qPCR
VTE2-RT-R	TCCAACTAGAATTGCAACAGC	RT-qPCR
VTE2-ST-F	CTCTATCAATTTGCCACTTTTACG	RT-qPCR
VTE2-ST-R	CTACCTAATTTCATGAACTTGTAATAAAAAC	RT-qPCR
VTE3-RT-F	CTGAGGATCTTCCTTTTCCAA	RT-qPCR
VTE3-RT-R	CTTGAGAACCCTGTACGCTT	RT-qPCR
VTE3-ST-F	GTTTAGGTTCCCCTGGTTC	RT-qPCR
VTE3-ST-R	GGGTTTACAATGATACAATGATCA	RT-qPCR
VTE4-RT-F	GGCCAAGAGAGCCAATGATC	RT-qPCR	Collakova and DellaPenna 2003; Plant Physiol. 2003 Oct; 133(2): 930–940. doi: 10.1104/pp.103.026138
VTE4-RT-R	TCACCACTCTCCATCGACCA	RT-qPCR	Cela et al., 2011; Plant and Cell Physiology, Volume 52, Issue 8, August 2011, Pages 1389–1400, https://doi.org/10.1093/pcp/pcr085
VTE4-ST-F	AACTCTAGCAGCACCCTCTTCT	RT-qPCR
VTE4-ST-R	TTTCTTGTAACCTTCAATCATCAAT	RT-qPCR
